# Supplementary material for: Transcript profiles uncover temporal and stress-induced changes of metabolic pathways in germinating sugar beet seeds
Source: BMC Plant Biol. 2008 Dec 1;8:122. doi: 10.1186/1471-2229-8-122 (PMC2632670; doi:10.1186/1471-2229-8-122)
Supplement: Additional file 1 — Table A1: List of genes expressed differentially during germination under standard conditions. [file 1471-2229-8-122-S1.xls]

## Sheet: Tabelle1
Table A1. List of genes expressed differentially during germination under standard conditions.
Contig	Singleton identity	GeneBank accession no.	Average normalized signal intensity				Cluster	Similarity to gene product	A. thaliana closest gene homolog (<1e-20)	E-value (homology to A.th gene product)	E-value (homology to gene product of other plant species)	Functional category	Functional subcategory	Homology to protein spot (Supplemental table SD1 in Catusse et al., 2008)
			T0	T1	T50	T95
024-012-J13	024-012-J13	BQ586795	48.95	18.5	11.45	18.25	k1.1	AP2-EREBP transcription factor	AT2G23340	6e-38	-	Transcription	Transcription	-
SF_16-f06	SF_16-f06	FG344915	40.55	13.25	8.2	3.15	k1.1	AP2-EREBP transcription factor	AT5G10510	6e-75	-	Transcription	Transcription	-
024-016-H03	024-016-H03	BQ589069	104.9	7.4	4.1	3.55	k1.1	ethylene-insensitive 3 (EIN3)	AT3G20770	5e-85	-	Transcription	Transcription	-
C_SF_4-199R	SF_4-199R	FG343382	31.25	3.7	1.4	1	k1.1	myb family transcription factor-like	AT5G52660	3e-48	-	Transcription	Transcription	-
C_SF_45-201R	SF_45-201R	FG343194	55.6	55.7	42.4	27.85	k1.2	transcription factor NF-Y (CCAAT-binding-like protein)	AT2G37060	1e-68	-	Transcription	Transcription	-
SF_15-206R	SF_15-206R	FG343261	50	7.85	9.4	15.4	k1.1	TGA10 transcription factor	AT5G06839	8e-72	-	Transcription	Transcription	-
SF_17-208R	SF_17-208R	FG343856	242.5	100.65	89.15	145.5	k1.1	zinc finger (CCCH-type) family protein	AT1G03790	3e-64	-	Transcription	Transcription	-
C_SF_09-h04	SF_09-h04	FG344743	105.5	78.55	48.4	27.85	k1.2	zinc finger (C2H2 type) family protein	AT2G36930	3e-50	-	Transcription	Transcription	-
C_SF_39-199R	SF_39-199R	FG343387	26.4	13.15	9.95	17.85	k1.1	zinc finger family protein	AT3G08505	1e-127	-	Transcription	Transcription	-
C_SF_01-g01	SF_34-204R	FG343773	142.6	474.7	273.75	88.3	k1.2	histone deacetylase HD2-P39	AT5G22650	4e-56	-	Transcription	Transcription	-
C_SF_15-202r	SF_15-202R	FG343710	132.85	63.95	41.8	37.1	k1.1	KH domain-containing protein-like	AT3G12130	6e-74	-	Transcription	Transcription	-
C_SF_16-h03	SF_16-h03	FG344936	57.6	49.2	31.85	25.3	k1.2	15.9 kDa subunit of RNA polymerase II	AT5G09920	3e-62	-	Transcription	Transcription	-
SF_44-198R	SF_44-198R	FG344234	161.9	61.3	40.15	35.65	k1.1	RNA polymerase I specific transcription initiation factor	AT2G34750	9e-40	-	Transcription	Transcription	-
C_SF_04-c12	SF_5-199R	FG343383	147.75	38.2	38.6	48.15	k1.1	transcriptional coactivator protein	AT3G58680	2e-64	-	Transcription	Transcription	-
SF_32-200R	SF_32-200R	FG343133	25.1	20.1	14.3	8.75	k1.2	transcription activator GRL3	AT2G36400	6e-26	-	Transcription	Transcription	-
SF_50-210R	SF_50-210R	FG343348	99.25	31.05	27.9	25.1	k1.1	transcriptional activator T1B9.11	AT3G07220	2e-41	-	Transcription	Transcription	-
C_SF_03-d10	SF_03-d10, SF_65-195F	FG344897, FG343922	968.75	404.025	269.125	116.55	k1.2	glycine-rich protein / oleosin	AT3G01570	7e-42	-	Seed specific protein	Storage protein	-
C_SF_55-198R	SF_16-197R	FG344092	4326.75	89.6	77.7	40.55	k1.1	7S globulin	AT3G22640	1e-31	-	Seed specific protein	Storage protein	115, 951, 952
SF_53-196R	SF_53-196R	FG344177	245.25	9	3.5	3	k1.1	11S seed storage globulin	-	-	5.4e-45	Seed specific protein	Storage protein	823, 886, 932, 963, 997, 1000
SF_81-199R	SF_81-199R	FG343103	215.8	7.3	1	1	k1.1	legumin-like protein	-	-	2,00E-28	Seed specific protein	Storage protein	-
C_SF_08-b02	SF_08-b02, 024-028-M04	FG344374, BQ592937	26.925	43.3	82.4	126.325	k2.2	legumin-like protein	AT2G28680	1e-113	-	Seed specific protein	Storage protein	-
024-018-K12	024-018-K12	BQ590888	1	3.2	3.7	32.25	k2.2	legumin-like protein	AT1G07750	4e-28	-	Seed specific protein	Storage protein	-
SF_20-195F	SF_20-195F	FG343844	1543.75	388.75	356.45	225.85	k1.1	vicilin	AT3G22640	2e-33	-	Seed specific protein	Storage protein	-
SF_33-205R	SF_33-205R	FG343695	1057.7	47.6	20.7	9.7	k1.1	vicilin-like protein	-	-	1.2e-21	Seed specific protein	Storage protein	-
C_SF_6-198R	SF_27-196R	FG344154	559.2	208.9	144.85	28.35	k1.2	15.8 kDa oleosin	AT2G25890	3e-42	-	Seed specific protein	Storage protein	-
SF_01-h04	SF_01-h04	FG344338	250.95	134.6	86.2	14.05	k1.2	15.8 kDa oleosin	AT2G25890	1e-43	-	Seed specific protein	Storage protein	-
SF_13-207R	SF_13-207R	FG343289	105.55	47.1	27.85	8.8	k1.2	steroleosin-B	AT4G10020	3e-57	-	Seed specific protein	Storage protein	-
SF_16-b03	SF_16-b03	FG345152	155.3	233.6	209.7	98.3	k1.2	oleosin	AT5G40420	2e-29	-	Seed specific protein	Storage protein	-
SF_01-b03	SF_01-b03	FG344265	58.3	20.9	8.45	4.15	k1.1	oleosin	AT3G18570	3e-43	-	Seed specific protein	Storage protein	-
SF_84-195F	SF_84-195F	FG343938	661.75	281.3	158.3	51.25	k1.2	oleosin-like protein	AT4G25140	6e-46	-	Seed specific protein	Storage protein	-
C_SF_01-f08	SF_01-f08	FG344318	62.75	27.8	18.85	20.4	k1.1	24 kDa seed maturation protein	AT4G23630	7e-64	-	Seed specific protein	Maturation protein	-
C_SF_17-c06	SF_17-c06, SF_10-b03, SF_11-e11, SF_12-f06	FG344881, FG344880, FG345543, FG345227	2554.12	1110.33	844.362	224.988	k1.2	dehydrin/response ABA	AT5G66400	2e-40	-	Seed specific protein	Maturation protein	-
SF_42-198R	SF_42-198R	FG344232	367.6	14.35	7.65	2.3	k1.1	LEA protein group 1	AT2G40170	2e-31	-	Seed specific protein	Maturation protein	195, 196, 599
C_SF_7-197R	SF_05-f11, SF_09-a04, SF_17-a04, SF_40-196R	FG344692, FG344948, FG344166, FG345380	3333.2	779.388	551.325	164.863	k1.2	LEA protein group I	AT5G06760	8e-43	-	Seed specific protein	Maturation protein	-
SF_54-198R	SF_54-198R	FG344244	793.3	784.95	816.8	201.95	k1.2	LEA protein group 3	-	-	1.7e-22	Seed specific protein	Maturation protein	583
C_SF_39-196R	SF_39-196R	FG344165	493.9	26.8	8.3	1	k1.1	LEA protein group 5	AT3G22500	2e-47	-	Seed specific protein	Maturation protein	-
SF_79-198R	SF_79-198R	FG344250	486.95	79.15	34.85	11.15	k1.1	LEA protein group 5	AT3G22490	7,00E-28	-	Seed specific protein	Maturation protein	285, 286
SF_46-198R	SF_46-198R	FG344236	1096.4	200.4	109.65	33.5	k1.2	LEA protein D-34	AT3G22490	1e-36	-	Seed specific protein	Maturation protein	286
C_SF_87-195F	SF_87-195F, SF_11-d01	FG343941, FG345522	504.475	83.2	73.975	93.85	k1.1	LEA protein D-34	AT3G22490	9e-59	-	Seed specific protein	Maturation protein	-
C_SF_21-196R	SF_40-201R	FG343189	1154.55	152.55	173.75	25.65	k1.2	LEA protein	AT3G51810	2e-39	-	Seed specific protein	Maturation protein	195, 196, 599
C_SF_28-198R	SF_17-h09, SF_18-f03	FG345195, FG344552	2876.32	828.875	532.6	168.1	k1.2	LEA protein	AT5G06760	1e-26	-	Seed specific protein	Maturation protein	-
C_SF_64-200R	SF_64-200R, SF_54-210R	FG343163, FG343352	1199.5	280.075	152.175	48.525	k1.2	LEA protein	AT2G42560	2e-25	-	Seed specific protein	Maturation protein	-
SF_15-a03	SF_15-a03	FG345036	771.8	437.3	377.45	91.9	k1.2	LEA protein	AT1G32560	5e-23	-	Seed specific protein	Maturation protein	-
SF_62-206R	SF_62-206R	FG343978	34.05	1.1	1	1	k1.1	LEA protein	-	-	6e-25	Seed specific protein	Maturation protein	-
SF_89-199R	SF_89-199R	FG343108	755.6	338.8	330.25	89.95	k1.2	LEA protein	AT1G32560	2e-22	-	Seed specific protein	Maturation protein	-
C_SF_29-198R	SF_29-198R	FG344225	1232	85.85	70	10.7	k1.1	seed-specific metallothionein-like protein	AT2G23240	2e-26	-	Seed specific protein	Maturation protein	-
C_SF_30-195F	SF_46-202R	FG343396	231.9	32.05	25.25	13.15	k1.1	embryo-specific protein	AT1G05510	1e-98	-	Seed specific protein	Maturation protein	634, 851
C_SF_35-197R	SF_08-h05	FG344422	55.9	9.7	7	9.15	k1.1	seed maturation protein PM36	AT3G16990	5e-82	-	Seed specific protein	Maturation protein	-
C_SF_40-199R	SF_40-199R	FG343388	63.7	22.3	21.4	35.2	k1.1	dehydration-induced protein ERD15	AT2G41430	6e-22	-	Seed specific protein	Maturation protein	-
SF_18-h05	SF_18-h05	FG345218	157.45	69.1	71.3	25.05	k1.2	desiccation-responsive protein 29B	AT4G25580	3e-21	-	Seed specific protein	Maturation protein	-
C_SF_02-b07	SF_02-b07	FG345245	69.8	36.95	30.5	22.75	k1.1	nucleolar RNA-binding Nop10p-like protein	AT2G20490	2e-25	-	RNA metabolism	RNA metabolism	-
C_SF_03-f09	SF_03-f09	FG345097	87.75	18.2	13.3	16.1	k1.1	pre-mRNA splicing factor	AT3G55460	4e-36	-	RNA metabolism	RNA metabolism	-
C_SF_08-h12	SF_08-h12	FG344688	66.3	31.7	13.95	11.35	k1.1	pre-mRNA splicing factor	-	-	1,00E-170	RNA metabolism	RNA metabolism	-
C_SF_04-e10	SF_08-g10	FG344415	77.55	52.1	40.5	22.35	k1.2	splicing factor	AT5G64200	1e-68	-	RNA metabolism	RNA metabolism	-
SF_16-d05	SF_16-d05	FG345175	77.75	45.85	36.85	32.05	k1.1	splicing factor	AT1G23860	2e-68	-	RNA metabolism	RNA metabolism	-
C_SF_08-b08	SF_08-b08	FG344380	43.05	6.9	7.8	10	k1.1	SC35-like splicing factor	AT1G55310	3e-75	-	RNA metabolism	RNA metabolism	-
C_SF_01-e02	SF_01-e02	FG344300	391.8	234.75	202.4	193.9	k1.1	DEAD/DEAH box RNA helicase PRH75	AT5G62190	1e-130	-	RNA metabolism	RNA metabolism	-
C_SF_11-f07	SF_11-f07	FG345551	60.45	30	22.2	25.1	k1.1	DEAD/DEAH box helicase	AT2G47330	1e-128	-	RNA metabolism	RNA metabolism	-
C_SF_23-201R	SF_66-207R	FG343622	266.85	311.15	174.6	106.35	k1.2	DEAD-Box RNA helicase-like protein	AT3G22330	1e-77	-	RNA metabolism	RNA metabolism	-
SF_2-199R	SF_2-199R	FG343380	25.75	15.85	13.8	11.95	k1.1	ethylene-responsive DEAD box RNA helicase	AT1G55150	4e-27	-	RNA metabolism	RNA metabolism	-
C_SF_61-195F	SF_61-195F	FG344050	357.45	331.1	218.6	126.85	k1.2	fibrillarin-2	AT4G25630	1e-133	-	RNA metabolism	RNA metabolism	-
C_SF_78-201R	SF_78-201R	FG343478	49	42.6	23.05	10.55	k1.2	nonsense-mediated mRNA decay protein	AT2G03820	1e-79	-	RNA metabolism	RNA metabolism	-
C_SF_01-g03	SF_01-g03, SF_94-198R	FG344325, FG343377	1326.33	5417.07	5253.22	6101.2	k2.1	glycine-rich RNA binding protein	AT2G21660	5e-63	-	RNA metabolism	RNA metabolism	-
C_SF_15-204R	SF_15-204R	FG343761	364.1	734.1	747.95	795.5	k2.1	RNA-binding glycine rich protein (RGP-2)	AT5G61030	2e-61	-	RNA metabolism	RNA metabolism	-
C_SF_27-200R	SF_27-200R	FG343131	1297.45	2751.05	2732.55	2295.85	k2.1	60S ribosomal protein L3A	AT1G43170	0	-	Protein metabolism	Protein biosynthesis	-
SF_01-h05	SF_01-h05	FG344339	210.65	502.9	605.55	368.9	k2.1	60S ribosomal protein L4/L1	AT3G09630	3e-88	-	Protein metabolism	Protein biosynthesis	-
C_SF_72-196R	SF_72-196R	FG344187	116.1	120.15	86.35	47.7	k1.2	60S ribosomal protein L7	AT1G80750	3e-53	-	Protein metabolism	Protein biosynthesis	-
C_SF_80-209R	SF_80-209R	FG343805	630.75	1121.75	943.9	453.2	k1.2	60S ribosomal protein L10a	AT5G22440	1e-101	-	Protein metabolism	Protein biosynthesis	-
C_SF_08-c01	SF_17-199R	FG343083	425.65	403.05	352.325	235.475	k1.2	60S ribosomal protein L13-2	AT3G49010	1e-99	-	Protein metabolism	Protein biosynthesis	-
C_SF_91-198R	SF_11-e02, SF_11-e03, SF_11-e04, SF_72-197R	FG345534, FG345535, FG345536, FG344132	902.938	243.95	198.35	99.85	k1.1	60S ribosomal protein L15	AT4G16720	1e-109	-	Protein metabolism	Protein biosynthesis	-
C_SF_38-201R	SF_03-h07	FG345119	265.2	259	221.7	108.35	k1.2	60S ribosomal protein L17	AT1G67430	4e-86	-	Protein metabolism	Protein biosynthesis	-
C_SF_75-198R	SF_75-198R	FG343902	177.35	469.75	446.7	254.1	k2.1	60S ribosomal protein L18	AT3G05590	7e-91	-	Protein metabolism	Protein biosynthesis	-
C_SF_82-204R	SF_82-204R	FG343510	58.4	31.95	55.45	110.9	k2.2	60S ribosomal protein L18	AT1G48350	1e-56	-	Protein metabolism	Protein biosynthesis	-
C_SF_34-198R	SF_01-c05, SF_08-h01	FG344279, FG344418	272.7	710.425	706.25	533.4	k2.1	60S ribosomal protein L24	AT2G36620	5e-74	-	Protein metabolism	Protein biosynthesis	-
C_SF_42-196R	SF_42-196R	FG344168	326.7	765.6	822.6	479.45	k2.1	60S ribosomal protein L24	AT2G36620	1e-68	-	Protein metabolism	Protein biosynthesis	-
C_SF_05-g12	SF_05-g12, SF_03-g06, SF_05-a08, SF_05-c08	FG345397, FG345106, FG345332, FG345350	260.587	529.712	548.075	587.837	k2.1	60S ribosomal protein L27a	AT1G23290	3e-69	-	Protein metabolism	Protein biosynthesis	-
C_SF_18-h09	SF_18-h09	FG345221	260.8	214.35	187.8	125.3	k1.2	60S ribosomal protein L34	AT1G26880	1e-57	-	Protein metabolism	Protein biosynthesis	-
C_SF_11-a10	SF_01-c08	FG344282	211.9	336.55	357.625	364.025	k2.1	60S ribosomal protein L34	AT1G26880	3e-58	-	Protein metabolism	Protein biosynthesis	-
C_SF_14-e08	SF_14-e08	FG345710	195.8	361.6	452	332.25	k2.1	60S ribosomal protein L35	AT3G09500	3e-51	-	Protein metabolism	Protein biosynthesis	-
C_SF_12-f02	SF_12-f02	FG345192	368.325	604.65	746.825	636.2	k2.1	60S ribosomal protein L36	AT3G53740	2e-44	-	Protein metabolism	Protein biosynthesis	-
C_SF_06-g10	SF_06-g10	FG345478	52.8	169.6	209.9	210.35	k2.1	60S ribosomal protein L36	AT3G53740	8e-45	-	Protein metabolism	Protein biosynthesis	-
C_SF_18-a05	SF_12-f01	FG345191	326.1	655.45	573.1	363.25	k2.1	60S ribosomal protein L37	AT3G16080	8e-47	-	Protein metabolism	Protein biosynthesis	-
C_SF_02-f12	SF_49-198R	FG344239	424.95	819.3	925.4	612.9	k2.1	60S ribosomal protein L41	AT4G14320	2e-55	-	Protein metabolism	Protein biosynthesis	-
C_SF_11-h09	SF_11-h09, SF_11-b10, SF_11-c09, SF_11-h07	FG345568, FG345519, FG345567, FG345510	254.338	807.7	801.475	783.288	k2.1	60S acidic ribosomal protein	AT2G27720	3e-35	-	Protein metabolism	Protein biosynthesis	-
C_SF_03-a11	SF_06-h03	FG345482	249.4	200.8	209.4	61.6	k1.2	40S ribosomal protein S2	AT1G59359	1e-126	-	Protein metabolism	Protein biosynthesis	-
C_SF_02-d01	SF_02-d01, SF_11-e01	FG345271, FG345271	92.45	386.75	370.075	231.55	k2.1	40S ribosomal protein S4	AT5G58420	1e-140	-	Protein metabolism	Protein biosynthesis	-
C_SF_15-f12	SF_15-f12, SF_84-197R	FG344525, FG344197	968.05	452.75	392.7	269.525	k1.1	40S ribosomal protein S7	AT1G48830	2e-79	-	Protein metabolism	Protein biosynthesis	-
SF_77-198R	SF_77-198R	FG344248	34.45	6.8	5.45	7.55	k1.1	40S ribosomal protein S7	AT1G48830	1e-32	-	Protein metabolism	Protein biosynthesis	-
C_SF_03-h05	SF_03-h05, SF_10-h05, SF_88-197R	FG345117, FG344654, FG344199	424.733	387.867	331.733	168.483	k1.2	40S ribosomal protein S11	AT5G23740	7e-84	-	Protein metabolism	Protein biosynthesis	-
C_SF_10-h11	SF_10-h11	FG345032	181.95	157.2	97.25	51.75	k1.2	40S ribosomal protein S11-3	AT5G23740	7e-82	-	Protein metabolism	Protein biosynthesis	-
C_SF_54-209R	SF_15-198R	FG344215	472.85	283.35	201.7	125.7	k1.2	40S ribosomal protein S15	AT5G09510	4e-63	-	Protein metabolism	Protein biosynthesis	-
C_SF_14-g11	SF_14-g11, SF_18-e10, SF_04-g08	FG345735, FG345675, FG344807	630.737	287.425	270.825	310.738	k1.1	40S ribosomal protein S21	AT5G27700	3e-31	-	Protein metabolism	Protein biosynthesis	-
C_SF_07-g03	SF_07-g03, SF_06-f02	FG345064, FG345460	203.775	393.1	497.3	343.375	k2.1	40S ribosomal protein S23	AT5G02960	0	-	Protein metabolism	Protein biosynthesis	-
C_SF_01-g11	SF_66-201R	FG343207	926.85	564.3	503.9	362.9	k1.2	40S ribosomal protein S26	AT2G40510	1e-58	-	Protein metabolism	Protein biosynthesis	-
C_SF_18-e02	SF_18-e02, SF_12-h05	FG345669, FG345625	228.4	182.375	164.75	95.65	k1.2	40S ribosomal protein S30	AT5G56670	4e-29	-	Protein metabolism	Protein biosynthesis	-
C_SF_07-f03	SF_07-f03	FG344676	62.7	88.1	146.15	261.85	k2.2	50S ribosomal protein L3	AT2G43030	2e-77	-	Protein metabolism	Protein biosynthesis	-
C_SF_01-d07	SF_01-d07, SF_7-203R	FG344293, FG343742	29.175	47.375	76.225	162	k2.2	50S ribosomal protein L12	AT3G27850	4e-55	-	Protein metabolism	Protein biosynthesis	-
C_SF_03-c04	SF_18-d03	FG345661	10.05	15.25	23.7	38.45	k2.2	50S ribosomal protein L23	AT2G39460	2e-26	-	Protein metabolism	Protein biosynthesis	-
C_SF_65-197R	SF_65-197R	FG344127	103	57.45	47.3	41.4	k1.1	50S ribosomal protein L24	AT5G23535	9e-23	-	Protein metabolism	Protein biosynthesis	-
SF_43-197R	SF_43-197R	FG344113	122.55	47.55	39.15	31.4	k1.1	50S ribosomal protein L24	AT5G23535	6e-61	-	Protein metabolism	Protein biosynthesis	-
C_SF_07-b11	SF_07-b11, SF_16-g11	FG344846, FG344932	57.1	71.725	126.725	279.875	k2.2	30S ribosomal protein S5	AT2G33800	1e-104	-	Protein metabolism	Protein biosynthesis	-
C_SF_16-h06	SF_16-h06	FG344939	27.7	27.9	39.75	56.65	k2.2	30S ribosomal protein S10	AT3G13120	2e-53	-	Protein metabolism	Protein biosynthesis	-
C_SF_09-a07	SF_09-a07	FG344695	18.65	17.3	25.25	37.25	k2.2	30S ribosomal protein S20	AT3G15190	4e-42	-	Protein metabolism	Protein biosynthesis	-
C_SF_09-g10	SF_09-g10, SF_12-e04, SF_18-e11, SF_38-195F	FG344737, FG345183, FG345676, FG344032	211.05	131.25	65.375	37.6125	k1.2	ribosomal protein At4g22380.1	AT4G22380	2e-62	-	Protein metabolism	Protein biosynthesis	-
C_SF_07-e01	SF_4-195F	FG343829	544.7	366.55	323.45	209.1	k1.2	translation initiation factor eIF-2	AT1G04170	0	-	Protein metabolism	Protein biosynthesis	-
C_SF_36-198R	024-005-H18, SF_67-197R	BQ583695, FG344129	2025.58	329.5	325.75	421.4	k1.1	translation initiation factor SUI1	AT1G54290	1e-54	-	Protein metabolism	Protein biosynthesis	-
C_SF_14-b12	SF_12-f09	FG345230	152.45	226.6	247.35	334.8	k2.2	translation initiation factor 5A	AT1G13950	1e-74	-	Protein metabolism	Protein biosynthesis	432, 603
C_SF_15-e04	024-029-B14	BQ584268	103.15	131.45	156.35	249.25	k2.2	translation initiation factor 4A-9 (eIF4A-9)	AT3G13920	1e-176	-	Protein metabolism	Protein biosynthesis	107, 114
C_SF_13-c02	SF_13-c02	FG345799	359.55	144.5	104.2	87.7	k1.1	eukaryotic peptide chain release factor subunit 1-3 (ERF1-3)	AT3G26618	1e-134	-	Protein metabolism	Protein biosynthesis	-
C_SF_2-206R	SF_2-206R	FG343254	145.85	252.15	206.3	89	k1.2	H/ACA ribonucleoprotein complex subunit 2-like protein	AT5G08180	9e-60	-	Protein metabolism	Protein biosynthesis	-
C_SF_06-f12	SF_06-f12	FG345468	24.7	44.45	61.95	59.3	k2.1	translation elongation factor 1A	AT5G60390	0	-	Protein metabolism	Protein biosynthesis	662, 664
C_SF_29-197R	SF_29-197R, SF_50-200R	FG344100, FG343152	735.275	262.975	248.95	204.575	k1.1	translation elongation factor 1B alpha-subunit	AT5G19510	7e-92	-	Protein metabolism	Protein biosynthesis	248, 249, 250, 251
SF_2-198R	SF_2-198R	FG344206	539.15	237.8	199	163.2	k1.1	translation elongation factor 1 alpha	AT5G60390	6e-61	-	Protein metabolism	Protein biosynthesis	-
C_SF_15-f02	024-003-B13, 024-012-G10	BQ584268, BQ586695	400.525	318.25	216.425	144.6	k1.2	translation elongation factor 2 (EF-2)	AT1G56070	1e-152	-	Protein metabolism	Protein biosynthesis	3, 7, 9, 669, 688
C_SF_36-205R	SF_6-200R	FG343117	310.55	146.9	119.7	119.25	k1.1	cap-binding protein p28/eIF-4E2	AT5G35620	2e-71	-	Protein metabolism	Protein biosynthesis	-
C_SF_16-d06	SF_16-d06	FG344784	591.85	171.4	189.05	285.35	k1.1	poly(A)-binding protein	AT1G49760	1e-134	-	Protein metabolism	Protein biosynthesis	-
C_SF_5-195F	SF_5-195F	FG343830	773.15	549.25	477.35	310.9	k1.2	poly(A)-binding protein	AT1G49760	1e-169	-	Protein metabolism	Protein biosynthesis	-
C_SF_26-195F	SF_26-195F	FG343849	651	301.45	289.25	213.85	k1.1	GTP-binding protein	AT2G31060	1e-167	-	Protein metabolism	Protein biosynthesis	-
C_SF_14-a05	SF_14-a05	FG345779	21.25	37.05	42.1	46.3	k2.1	alanyl-tRNA synthetase, mitochondrial precursor (EC 6.1.1.7)	AT1G50200	8e-61	-	Protein metabolism	Protein biosynthesis	-
C_SF_30-210R	SF_6-199R, 024-002-B02	FG343384, BQ584977	217.275	7.25	4.325	5.425	k1.1	17.6 kDa class II heat shock protein	AT5G12020	6e-46	-	Protein metabolism	Post-translational modification and folding	185, 187, 188, 189, 604
C_SF_64-207R	SF_35-195F	FG344029	390.75	140.15	119	123.05	k1.1	17.6 kDa class II heat shock protein	AT5G12020	3e-49	-	Protein metabolism	Post-translational modification and folding	185, 187, 188, 189, 602, 604
C_SF_60-197R	SF_60-197R, 024-023-F08	FG344123, BQ595152	106.825	3.275	1.525	1.875	k1.1	18.3 kDa class I heat shock protein	AT1G07400	2e-58	-	Protein metabolism	Post-translational modification and folding	187, 188, 190, 194
SF_51-198R	SF_51-198R	FG344240	1221.4	24.2	5.5	1	k1.1	17.4 kDa class I heat shock protein	AT3G46230	1e-49	-	Protein metabolism	Post-translational modification and folding	190, 194
C_SF_91-206R	SF_75-196R	FG344189	125.55	5.1	3.45	1.45	k1.1	18.1 kDa class I heat shock protein	AT5G59720	1e-56	-	Protein metabolism	Post-translational modification and folding	190, 194
C_SF_07-g10	SF_07-g10, 024-020-G08	FG345071, BQ589734	45.725	5.125	2.525	3.925	k1.1	18.1 kDa class I heat shock protein	AT5G59720	2e-66	-	Protein metabolism	Post-translational modification and folding	194
024-005-I15	024-005-I15	BQ583628	160.5	15.3	7.2	7.55	k1.1	heat shock protein 81-1 (HSP81-1)	AT5G52640	3e-89	-	Protein metabolism	Post-translational modification and folding	-
C_SF_09-h08	SF_04-a12, SF_10-f09, SF_47-195F, SF_92-196R	FG344040, FG344760, FG344196, FG344636	1436.53	913.675	544.038	506.275	k1.1	heat shock cognate protein 80	-	-	0	Protein metabolism	Post-translational modification and folding	19, 20, 415
C_SF_44-202r	SF_44-202R, 024-001-D19, 024-001-L10	FG343395, BQ582398, BQ582451	293.033	57.85	23.3667	18.4167	k1.1	heat shock protein 70	AT3G12580	1e-147	-	Protein metabolism	Post-translational modification and folding	24, 25, 26, 27, 29, 31, 32, 39, 48, 67, 595, 692, 725, 738, 768
C_SF_02-e10	SF_02-e10	FG345291	41.1	52.2	65.3	104.25	k2.2	heat shock protein	AT2G04030	1e-156	-	Protein metabolism	Post-translational modification and folding	-
C_SF_40-198R	SF_40-198R	FG344230	211.3	30.1	8.65	8.55	k1.1	small heat shock protein, chloroplast precursor	AT4G25200	2e-25	-	Protein metabolism	Post-translational modification and folding	-
SF_10-202r	SF_10-202R	FG343705	37.1	43.8	34.05	14.1	k1.2	chaperone GrpE type 1	AT4G26780	1e-69	-	Protein metabolism	Post-translational modification and folding	-
024-009-J03	024-009-J03	BQ588029	117.15	181.1	237.25	265	k2.1	20 kDa chaperonin, chloroplast	AT5G20720	3e-33	-	Protein metabolism	Post-translational modification and folding	-
024-016-I08	024-016-I08	BQ589010	18.95	46.2	41.5	25.95	k2.1	chaperonin	AT5G26360	2e-53	-	Protein metabolism	Post-translational modification and folding	-
024-021-L21	024-021-L21	BQ591987	65.65	279.2	231.35	133	k2.1	chaperonin (CPN60) (HSP60)	AT3G23990	6e-59	-	Protein metabolism	Post-translational modification and folding	-
C_SF_10-f11	SF_10-f11	FG344638	76.7	207.45	211.75	225.45	k2.1	cytosolic chaperonin	AT3G18190	1e-126	-	Protein metabolism	Post-translational modification and folding	58, 744
C_SF_77-201R	SF_77-201R	FG343477	95.5	62.6	87.75	157.2	k2.2	60 kDa chaperonin (GloEL protein)	AT1G55490	1e-131	-	Protein metabolism	Post-translational modification and folding	261, 682
C_SF_80-195F	024-007-A05	BQ582899	115.9	148.35	236.85	313.65	k2.2	60 kDa chaperonin beta subunit (CPN-60 beta)	AT1G55490	0	-	Protein metabolism	Post-translational modification and folding	64, 134, 261, 275, 648, 682, 701, 742
C_SF_45-199R	SF_45-199R	FG343392	106.45	390.25	374.8	215.1	k2.1	60 kDa chaperonin CPN60-1, mitochondrial precursor (HSP60-1)	AT3G23990	1e-121	-	Protein metabolism	Post-translational modification and folding	63, 134, 261, 620, 649, 699
C_SF_33-203r	SF_33-203R	FG343218	134.9	38.95	27.65	22	k1.1	HSP20-like chaperone (SGS)	AT1G30070	2e-79	-	Protein metabolism	Post-translational modification and folding	-
C_SF_08-h08	SF_08-h08	FG344425	190	80.4	80.65	85.2	k1.1	co-chaperone GrpE protein	AT5G17710	4e-83	-	Protein metabolism	Post-translational modification and folding	-
SF_11-d02	SF_11-d02	FG345523	16.35	38.7	53.7	97.5	k2.2	chaperon P139	AT3G47650	4e-38	-	Protein metabolism	Post-translational modification and folding	-
C_SF_72-209R	SF_72-209R	FG343799	265.25	1045.9	1092.25	743.6	k2.1	p23 co-chaperone	AT4G02450	2e-46	-	Protein metabolism	Post-translational modification and folding	-
C_SF_65-204R	SF_65-204R	FG343790	68.05	25.75	22.45	20.15	k1.1	tubulin-specific chaperone C-related	AT3G57890	4e-25	-	Protein metabolism	Post-translational modification and folding	-
C_SF_02-b01	SF_05-a12	FG345335	15.4	70.5	136.25	187.95	k2.1	peptidyl-prolyl cis-trans isomerase	AT3G62030	1e-79	-	Protein metabolism	Post-translational modification and folding	-
C_SF_06-d02	SF_06-d02	FG345443	169.713	283.913	427.363	498	k2.1	peptidyl-prolyl cis-trans isomerase (EC 5.2.1.8)	AT4G34870	2e-81	-	Protein metabolism	Post-translational modification and folding	763
C_SF_16-f09	SF_16-f09	FG344918	65.75	67.7	126.65	185.75	k2.2	peptidyl-prolyl cis-trans isomerase	AT3G25220	4e-64	-	Protein metabolism	Post-translational modification and folding	-
024-019-L04	024-019-L04	BQ590514	52.9	115.65	116.8	60.75	k2.1	peptidyl-prolyl cis-trans isomerase / cyclophilin	AT3G56070	5e-59	-	Protein metabolism	Post-translational modification and folding	-
SF_79-195F	SF_79-195F	FG343934	464.9	145.95	149.1	127.65	k1.1	seed maturation protein PM38 protein	AT5G22470	3e-67	-	Protein metabolism	Post-translational modification and folding	8, 10, 14, 15, 522, 523, 690
C_SF_08-d09	SF_08-d09	FG344403	26.05	10.05	8.3	8.35	k1.1	protein farnesyltransferase (EC 2.5.1.58)	AT3G59380	1e-131	-	Protein metabolism	Post-translational modification and folding	-
C_SF_12-a08	SF_12-a08, SF_13-h04	FG345594, FG345860	920.4	319.1	369.375	523.175	k1.1	ADP-ribosylation factor	AT1G10630	1e-102	-	Protein metabolism	Post-translational modification and folding	-
C_SF_06-h10	SF_06-h10	FG345488	173.65	227.25	283.85	355.3	k2.2	ADP-ribosylation factor	AT1G10630	1e-100	-	Protein metabolism	Post-translational modification and folding	-
C_SF_10-d08	SF_10-d08	FG344444	51.2	484.45	642.9	749.8	k2.1	luminal binding protein precursor (BiP)	AT5G42020	0	-	Protein metabolism	Post-translational modification and folding	24, 26, 27, 29, 31, 32, 33, 39, 48, 67
024-022-A12	024-022-A12	BQ595347	56.6	370.05	500.85	534.65	k2.1	luminal binding protein 2 (BiP-2)	AT5G42020	5e-61	-	Protein metabolism	Post-translational modification and folding	-
C_SF_6-202r	SF_58-205R	FG343955	645.1	214.95	177.15	154	k1.1	DnaJ homolog	AT3G44110	0	-	Protein metabolism	Post-translational modification and folding	-
C_SF_04-e05	SF_04-e05	FG344589	1	3.3	8.85	53.75	k2.2	flavonol 3-O-glucosyltransferase	AT5G54060	1e-113	-	Protein metabolism	Post-translational modification and folding	-
C_SF_07-b05	SF_07-b05	FG344840	33.9	94.8	96.1	67.55	k2.1	T complex protein/chaperonin	AT1G24510	1e-101	-	Protein metabolism	Post-translational modification and folding	-
C_SF_08-a06	SF_08-a06, 024-003-N12	FG344366, BQ584453	77.8	155.025	202.125	188.875	k2.1	cyclophilin	AT2G29960	5e-96	-	Protein metabolism	Post-translational modification and folding	-
C_SF_12-a03	SF_12-a03	FG345572	4.2	18.2	25.4	54.6	k2.2	disulfide isomerase-like (PDIL) protein	AT1G21750	1e-91	-	Protein metabolism	Post-translational modification and folding	54, 739
SF_10-a04	SF_10-a04	FG344870	48.95	105.2	154.5	160.25	k2.1	protein disulfide-isomerase	AT2G47470	8e-90	-	Protein metabolism	Post-translational modification and folding	-
C_SF_05-c12	SF_05-c12	FG345354	84.35	100.35	152.3	420.65	k2.2	thioredoxin	AT5G42980	5e-36	-	Protein metabolism	Post-translational modification and folding	256
C_SF_09-e05	SF_09-e05	FG344451	3.95	15.3	19.8	28.95	k2.1	thioredoxin	AT3G06730	2e-54	-	Protein metabolism	Post-translational modification and folding	-
C_SF_16-e10	SF_16-e10	FG344907	15.9	28.75	32.3	33.2	k2.1	thioredoxin m2	AT3G15360	2e-49	-	Protein metabolism	Post-translational modification and folding	-
C_SF_26-203r	SF_26-203R	FG343214	34.25	22.3	30.55	49	k2.2	thioredoxin-like 1	AT1G08570	2e-82	-	Protein metabolism	Post-translational modification and folding	-
SF_16-e04	SF_16-e04	FG344794	10.5	13.25	18.9	31.7	k2.2	thioredoxin h	AT1G11530	2e-38	-	Protein metabolism	Post-translational modification and folding	-
C_SF_16-g08	SF_16-g08	FG344929	13.95	31.25	48.7	114.75	k2.2	chloroplast channel forming outer membrane protein	AT1G20810	7e-56	-	Protein metabolism	Post-translational modification and folding	-
SF_12-d12	SF_12-d12	FG345179	12	10.95	13.25	28.25	k2.2	geranylgeranylated protein ATGP4	AT4G24990	3e-47	-	Protein metabolism	Post-translational modification and folding	-
SF_14-a07	SF_14-a07	FG345781	2.25	21.3	23.8	28.55	k2.1	expressed protein F12K21.2	AT1G34640	9e-29	-	Protein metabolism	Post-translational modification and folding	-
C_SF_09-d02	SF_09-d02, SF_06-b06, SF_09-f02	FG344726, FG344460, FG345425	60.55	178.767	442.133	874.583	k2.2	cysteine proteinase (EC 3.4.22.-)	AT5G50260	4e-94	-	Protein metabolism	Protein degradation	-
C_SF_42-200R	SF_42-200R, SF_43-205R	FG343140, FG343700	278.15	223.5	133.85	11.95	k1.2	cysteine proteinase precursor	AT3G54940	1e-136	-	Protein metabolism	Protein degradation	-
C_SF_01-d08	SF_01-d08	FG344294	23.25	790.35	636.55	576.05	k2.1	cysteine protease	AT1G47128	3e-68	-	Protein metabolism	Protein degradation	-
SF_13-f10	SF_13-f10	FG345842	34.4	19.05	26.55	54.05	k2.2	protease proteolytic subunit ClpP2	AT1G12410	3e-97	-	Protein metabolism	Protein degradation	-
SF_41-197R	SF_41-197R	FG344111	35.5	6.55	5.45	5.7	k1.1	cleavage factor subunit-like protein	AT4G29820	1e-59	-	Protein metabolism	Protein degradation	-
024-010-D06	024-010-D06	BQ587571	15.5	18.75	25.4	56.35	k2.2	serine carboxypeptidase S10 family protein	AT3G17180	2e-68	-	Protein metabolism	Protein degradation	-
C_SF_04-d05	SF_04-d05, SF_18-d06	FG344347, FG345664	12.25	285.45	421.2	1210.7	k2.1	cysteine-type endopeptidase	AT1G02305	1e-149	-	Protein metabolism	Protein degradation	-
C_SF_12-h02	SF_12-h02	FG345622	36.3	13.5	7.9	3.6	k1.1	protease-related (DJ-1 family protein)	AT3G02720	2e-33	-	Protein metabolism	Protein degradation	-
C_SF_16-b09	SF_18-a10	FG345638	59.15	27.35	23.7	18.5	k1.1	mitochondrial processing peptidase beta subunit	AT3G02090	1e-148	-	Protein metabolism	Protein degradation	-
C_SF_04-g02	SF_04-g02	FG344609	16.15	39.65	43.05	63.8	k2.1	mitochondrial processing peptidase beta subunit	AT3G02090	1e-173	-	Protein metabolism	Protein degradation	-
C_SF_17-a06	SF_17-a06	FG344950	278.5	38.3	41.3	41.15	k1.1	aspartic proteinase	AT1G62290	6e-64	-	Protein metabolism	Protein degradation	-
C_SF_23-205R	SF_23-205R	FG343688	201.25	92.8	77.9	58.15	k1.1	cysteine proteinase inhibitor	AT3G12490	3e-70	-	Protein metabolism	Protein degradation	-
C_SF_14-d04	SF_14-d04	FG345694	11.45	10.8	17.25	36.05	k2.2	cysteine proteinase inhibitor	AT3G12490	3e-30	-	Protein metabolism	Protein degradation	-
C_SF_07-h06	SF_07-h06, SF_60-203R	FG343512, FG344354	34.65	5.95	3.725	2.95	k1.1	26S proteasome subunit S5B	AT3G15180	1e-149	-	Protein metabolism	Protein degradation	-
C_SF_44-203r	SF_44-203R	FG343495	188.4	141.55	87.1	56.5	k1.2	26S proteasome regulatory particle non-ATPase subunit12	AT1G64520	3e-86	-	Protein metabolism	Protein degradation	-
C_SF_59-203r	SF_59-203R	FG343503, CF543447	117.4	147.175	131.275	96.725	k1.2	26S proteasome AAA-ATPase subunit RPT4a	AT5G43010	0	-	Protein metabolism	Protein degradation	357, 643
C_SF_65-208R	SF_65-208R	FG344019	209.5	57.55	58.25	67.8	k1.1	26S proteasome AAA-ATPase subunit RPT6a	AT5G20000	2e-48	-	Protein metabolism	Protein degradation	357
C_SF_20-198R	SF_20-198R	FG344219	250.1	158.45	135.35	120.8	k1.1	UFO binding protein UIP2/E3 ubiquitin ligase	AT5G42190	1e-74	-	Protein metabolism	Protein degradation	-
C_SF_32-199R	SF_32-199R	FG343239	131.9	70.2	65.5	60	k1.1	ubiquitin-conjugating enzyme 13	AT3G46460	4e-86	-	Protein metabolism	Protein degradation	-
C_SF_08-g04	SF_08-g04	FG344409	30.85	30.85	19.9	12.25	k1.2	ubiquitin-like protein SMT3-like	AT5G55160	2e-37	-	Protein metabolism	Protein degradation	-
C_SF_52-206R	SF_52-206R	FG343288	107.9	48.95	34.6	37	k1.1	ubiquitin activating enzyme 1	AT2G30110	5e-76	-	Protein metabolism	Protein degradation	315
C_SF_38-208R	SF_38-208R	FG343582	37.1	71.6	73.45	84.45	k2.1	ubiquitinating enzyme	AT5G41700	1e-83	-	Protein metabolism	Protein degradation	-
C_SF_66-205R	SF_66-205R	FG343960	538.7	121.8	79.65	45.9	k1.1	ubiquitin-like protein	AT4G05320	1e-141	-	Protein metabolism	Protein degradation	-
SF_25-205R	SF_25-205R	FG343690	14.5	24.5	35.25	26.45	k2.1	ubiquitin-like protein	AT5G57860	3e-38	-	Protein metabolism	Protein degradation	-
C_SF_68-204R	SF_68-204R	FG343793	66.45	31	22.6	23.9	k1.1	ubiquitin-associated (UBA)	AT2G26920	6e-67	-	Protein metabolism	Protein degradation	-
C_SF_03-f12	SF_03-f12	FG345100	13.95	26	29.9	39.5	k2.1	ubiquitin-specific protease 24	AT4G30890	1e-30	-	Protein metabolism	Protein degradation	-
C_SF_04-d01	SF_04-d01	FG344343	395.3	876.25	834.15	652.55	k2.1	ubiquitin extension protein	AT2G47110	2e-81	-	Protein metabolism	Protein degradation	-
C_SF_94-209R	SF_94-209R	FG343815	21.3	48.75	52.25	50.55	k2.1	COP9 signalosome complex subunit 2	AT2G26990	9e-82	-	Protein metabolism	Protein degradation	-
C_SF_01-g10	SF_01-g10	FG344332	271.1	587.55	962.8	903.7	k2.1	methionine synthase (EC 2.1.1.14)	AT5G17920	1e-70	-	Amino acid metabolism	Methionine cycle	16, 17, 18, 130, 223, 224, 296
C_SF_15-b08	SF_15-b08	FG344479	583.15	1100.4	1436.4	1497.2	k2.1	methionine synthase (EC 2.1.1.14)	AT5G17920	1e-142	-	Amino acid metabolism	Methionine cycle	16, 17, 18, 223, 224, 296
C_SF_1-196R	SF_02-a05	FG345266	893.05	1116.25	1305.95	1963.95	k2.2	adenosylhomocysteinase (EC 3.3.1.1)	AT4G13940	0	-	Amino acid metabolism	Methionine cycle	677, 750, 751, 757, 802
C_SF_14-h01	SF_06-h09	FG345487	21.85	104.35	103.2	139.55	k2.1	S-adenosylmethionine sythetase 2	AT4G01850	0	-	Amino acid metabolism	Methionine cycle	217, 636, 709, 710
C_SF_40-204R	024-009-K01	BQ588219	267.6	49.3	47.35	29.1	k1.1	ketol-acid reductoisomerase (EC 1.1.1.86)	AT3G58610	3e-95	-	Amino acid metabolism	Other amino acid metabolism	83, 647
024-015-C09	024-015-C09	BQ589534	441.75	123.1	123.5	109.25	k1.1	ketol-acid reductoisomerase (EC 1.1.1.86)	AT3G58610	6e-29	-	Amino acid metabolism	Other amino acid metabolism	-
C_SF_01-a01	SF_01-a01	FG344251	48.45	169.95	238.55	201.2	k2.1	phosphoserine aminotransferase (EC 2.6.1.52)	AT2G17630	1e-170	-	Amino acid metabolism	Other amino acid metabolism	212, 213, 713, 770
C_SF_31-208R	SF_31-208R	FG344000	46.45	94.35	93.4	66.45	k2.1	delta 1-pyrroline-5-carboxylate synthetase (P5CS) (EC 2.7.2.11)	AT3G55610	1e-120	-	Amino acid metabolism	Other amino acid metabolism	-
024-026-D02	024-026-D02	BQ593640	47.3	11.65	12.4	22.05	k1.1	malic enzyme (EC 1.1.1.40)	AT1G79750	3e-88	-	Lipid metabolism	Lipid biosynthesis	-
C_SF_10-f02	SF_10-f02	FG344631	28.55	47.95	107.95	119.5	k2.2	acyl carrier protein II	AT4G25050	2e-30	-	Lipid metabolism	Lipid biosynthesis	-
024-005-K22	024-005-K22	BQ583515	155	512.1	685.15	807.25	k2.1	acetyl Co-A acetyltransferase (thiolase) (EC 2.3.1.16)	AT2G33150	4e-76	-	Lipid metabolism	Lipid degradation	-
C_SF_09-c04	SF_09-c04	FG344716	28.5	104.75	258.85	295.15	k2.1	acetyl Co-A acetyltransferase (thiolase) (EC 2.3.1.16)	AT5G48230	1e-58	-	Lipid metabolism	Lipid degradation	209
C_SF_17-a05	SF_17-a05	FG344949	184.8	551	724	951.5	k2.1	acetyl Co-A acetyltransferase (thiolase) (EC 2.3.1.16)	AT2G33150	5e-96	-	Lipid metabolism	Lipid degradation	209, 630
C_SF_12-e01	SF_12-e01	FG345180	33.85	13.1	12.15	10.1	k1.1	3-hydroxybutyryl-CoA dehydrogenase	AT3G15290	1e-57	-	Lipid metabolism	Lipid degradation	-
SF_18-f02	SF_18-f02	FG345194	6.7	20.1	26.3	37.85	k2.1	enoyl-CoA hydratase	AT4G14430	3e-58	-	Lipid metabolism	Lipid degradation	-
024-006-O09	024-006-O09	BQ583179	34.45	91.35	106.3	257.9	k2.2	starch synthase	AT1G32900	2e-67	-	Carbohydrate metabolism	Starch, sucrose biosynthesis	-
C_SF_09-e04	SF_09-e04	FG344450	20.9	27.5	47.15	69.6	k2.2	sucrose phosphate phosphatase (EC 3.1.3.24)	AT2G35840	2e-81	-	Carbohydrate metabolism	Starch, sucrose biosynthesis	-
C_SF_12-b11	SF_12-b11	FG345587	28.6	275.25	1314.25	4237.55	k2.2	alpha-amylase (EC 3.2.1.1)	AT4G25000	6e-89	-	Carbohydrate metabolism	Starch degradation	914, 916, 920
SF_07-d06	SF_07-d06	FG344655	42.2	396.2	966.35	1819.75	k2.1	alpha-amylase isozyme 3E	AT4G25000	7e-61	-	Carbohydrate metabolism	Starch degradation	-
C_SF_18-b03	SF_18-b03	FG345642	6.65	38.3	55.2	61.95	k2.1	glycosyl hydrolase family 3 protein	AT1G78060	0	-	Carbohydrate metabolism	Other carbohydrate metabolism	-
SF_02-d06	SF_02-d06	FG345276	12.75	31.7	121.95	314.35	k2.2	beta-glucosidase	AT1G26560	1e-47	-	Carbohydrate metabolism	Other carbohydrate metabolism	-
C_SF_11-e12	SF_11-e12	FG345544	17.4	40.5	190.55	422.05	k2.2	raucaffricine-O-beta-D-glucosidase (EC 3.2.1.125)	AT5G36890	2e-51	-	Carbohydrate metabolism	Other carbohydrate metabolism	-
C_SF_09-c09	SF_09-c09, SF_15-g02	FG344721, FG344527	42.6	123.25	205.075	328.275	k2.1	furostanol glycoside 26-O-beta-glucosidase (EC 3.2.1.21)	AT1G26560	1e-106	-	Carbohydrate metabolism	Other carbohydrate metabolism	-
SF_47-204R	SF_47-204R	FG343782	102.9	83.9	32.7	5.1	k1.2	lactoylglutathione lyase family protein	AT2G28420	4e-70	-	Carbohydrate metabolism	Other carbohydrate metabolism	-
C_SF_07-h12	SF_07-h12, SF_16-f05	FG344360, FG344914	37.675	121.475	138.875	179.1	k2.1	xyloglucan endotransglucosylase	AT4G14130	1e-109	-	Secondary metabolism	Cell wall byosynthesis	-
C_SF_11-a03	SF_11-a03	FG345492	16.6	75.35	82.15	54.8	k2.1	cellulose synthase	AT1G55850	4e-65	-	Secondary metabolism	Cell wall byosynthesis	-
C_SF_11-b04	SF_11-b04, 024-012-H05	FG345504, BQ586835	1	20.875	85.125	279.475	k2.2	caffeic acid 3-O-methyltransferase	AT5G54160	8e-62	-	Secondary metabolism	Cell wall byosynthesis	-
SF_04-c02	SF_04-c02	FG344773	3.1	11.55	27.15	74.8	k2.2	caffeic acid 3-O-methyltransferase 1 (EC 2.1.1.68)	AT5G54160	3e-70	-	Secondary metabolism	Cell wall byosynthesis	-
SF_14-f05	SF_14-f05	FG345718	1.1	24.75	93.75	305.5	k2.2	caffeic acid 3-O-methyltransferase	AT5G54160	1e-26	-	Secondary metabolism	Cell wall byosynthesis	-
C_SF_83-206R	SF_83-206R	FG343991	34.05	357.1	310.75	298.5	k2.1	alpha-1.4-glucan-protein synthase 2 (EC 2.4.1.112)	AT3G02230	1e-112	-	Secondary metabolism	Cell wall byosynthesis	131, 239, 379, 635
024-023-K20	024-023-K20	BQ595016	12.3	128.75	145.7	161.45	k2.1	alpha-xylosidase (XYL1)	AT1G68560	1e-80	-	Secondary metabolism	Cell wall loosening	-
024-027-M10	024-027-M10	BQ593434	15.85	52.45	49.35	128.5	k2.2	chitinase-like protein 1 (CTL1)	AT1G05850	2e-65	-	Secondary metabolism	Cell wall loosening	-
C_SF_14-d09	SF_14-d09	FG345699	1.7	64.5	77.4	145	k2.1	pectinesterase	AT1G76160	1e-117	-	Secondary metabolism	Cell wall loosening	-
C_SF_10-g07	SF_10-g07	FG344644	13.65	21.95	31.35	46	k2.2	endo-beta-1.4-D-glucanase	AT1G64390	2e-38	-	Secondary metabolism	Cell wall loosening	-
C_SF_18-b12	SF_18-b12	FG345647	201.1	94.75	126	243.85	k2.2	endo-1.3;1.4-beta-D-glucanase	AT3G23600	4e-90	-	Secondary metabolism	Cell wall loosening	-
SF_14-a11	SF_14-a11	FG345785	7.5	8.25	12.95	52.85	k2.2	expansin-like protein	AT4G38400	8e-91	-	Secondary metabolism	Cell wall loosening	-
C_SF_14-196R	SF_14-196R	FG344147	145.45	43.65	38.5	32.1	k1.1	ARF GAP-like zinc finger-containing protein ZIGA3	AT5G54310	1e-42	-	Metabolism of various compounds	Metabolism of various compounds	-
C_SF_15-f07	SF_15-f07	FG344521	27.2	12.35	6.2	5	k1.1	ribose-phosphate pyrophosphokinase 2 (EC 2.7.6.1)	AT2G35390	1e-178	-	Metabolism of various compounds	Metabolism of various compounds	-
C_SF_24-196R	SF_24-196R	FG344152	110.35	61.75	49.85	54.65	k1.1	indigoidine synthase A family protein	AT1G50510	7e-81	-	Metabolism of various compounds	Metabolism of various compounds	-
C_SF_7-207R	SF_64-205R	FG343958	37.9	4.25	3.95	4.3	k1.1	cytochrome P450 76C4 (EC 1.14.-.-)	AT3G61040	4e-72	-	Metabolism of various compounds	Metabolism of various compounds	-
SF_34-210R	SF_34-210R	FG344076	38.75	35.4	22.3	14.7	k1.2	sulfite reductase	AT5G04590	2e-33	-	Metabolism of various compounds	Metabolism of various compounds	-
C_SF_18-g03	SF_18-g03	FG345206	691.05	235.65	144.2	49.8	k1.2	3-isopropylmalate dehydratase large subunit	AT4G13430	1e-132	-	Metabolism of various compounds	Metabolism of various compounds	-
SF_31-197R	SF_31-197R	FG344102	170.9	99.25	83.1	85	k1.1	cysteine desulfurase (EC 2.8.1.7)	AT5G65720	4e-50	-	Metabolism of various compounds	Metabolism of various compounds	-
SF_45-203r	SF_45-203R	FG343496	446.45	96.4	94	58.35	k1.1	cis-prenyltransferase	AT2G17570	3e-27	-	Metabolism of various compounds	Metabolism of various compounds	-
SF_73-198R	SF_73-198R	FG344247	275.15	6.05	3.75	5.25	k1.1	glucose and ribitol dehydrogenase protein	AT3G05260	3e-51	-	Metabolism of various compounds	Metabolism of various compounds	156, 161, 272, 476, 542, 588, 610, 611, 832, 833, 834
024-012-N24	024-012-N24	BQ586484	68.7	63.75	98.6	211.8	k2.2	glutamine synthetase (GS2)	AT5G35630	1e-64	-	Metabolism of various compounds	Metabolism of various compounds	-
024-028-A14	024-028-A14	BQ592870	18.65	218.15	226.4	232.4	k2.1	squalene monooxygenase	AT1G58440	4e-76	-	Metabolism of various compounds	Metabolism of various compounds	-
C_SF_02-h03	SF_02-h03	FG345317	1	11.45	21.75	36.2	k2.2	cytochrome P450	AT2G45570	1e-35	-	Metabolism of various compounds	Metabolism of various compounds	-
C_SF_04-f01	SF_04-f01	FG344597	8.1	20.45	26.65	29	k2.1	chloroplast inorganic pyrophosphatase (EC 3.6.1.1)	AT5G09650	1e-123	-	Metabolism of various compounds	Metabolism of various compounds	-
C_SF_04-g03	SF_04-g03	FG344610	10.3	113	129.4	207.8	k2.1	Regulator of ribonuclease-like protein 1	AT5G56260	5e-62	-	Metabolism of various compounds	Metabolism of various compounds	896
C_SF_05-e06	SF_05-e06	FG345367	22.05	94.1	130.2	152.1	k2.1	UDP-glucoronosyl/UDP-glucosyl transferase family protein	AT1G05680	1e-52	-	Metabolism of various compounds	Metabolism of various compounds	-
C_SF_05-h02	SF_05-h02, SF_09-c11	FG345398, FG344723	7.05	75.45	92.825	120.25	k2.1	farnesyl diphosphate synthase	AT5G47770	1e-130	-	Metabolism of various compounds	Metabolism of various compounds	-
C_SF_06-g09	SF_06-g09	FG345477	4.2	10.25	30.95	79.95	k2.2	uroporphyrinogen decarboxylase (EC 4.1.1.37)	AT2G40490	3e-92	-	Metabolism of various compounds	Metabolism of various compounds	-
C_SF_07-c03	SF_07-c03, SF_07-c04	FG344850, FG344851	8.675	28.625	53.4	88.05	k2.2	expressed protein At1g63000	AT1G63000	1e-124	-	Metabolism of various compounds	Metabolism of various compounds	-
C_SF_08-g01	SF_08-g01	FG344406	3.8	45.85	54.55	73.2	k2.1	GDP-L-fucose synthetase	AT1G17890	1e-156	-	Metabolism of various compounds	Metabolism of various compounds	-
C_SF_10-b06	SF_10-b06	FG345123	33.1	54.65	96.75	128.1	k2.2	UDP-D-glucuronate carboxy-lyase (EC 4.1.1.35)	AT2G28760	3e-98	-	Metabolism of various compounds	Metabolism of various compounds	284
C_SF_10-d06	SF_10-d06	FG344442	4.5	9.6	29.4	53.35	k2.2	hydroxylase	AT4G15940	9e-77	-	Metabolism of various compounds	Metabolism of various compounds	-
C_SF_10-e03	SF_10-e03, SF_13-a03, SF_13-a04	FG344620, FG345752, FG345751	58.1833	192.567	201.467	133.6	k2.1	spermidine synthase 1 (EC 2.5.1.16)	AT1G70310	1e-114	-	Metabolism of various compounds	Metabolism of various compounds	268
C_SF_11-h10	SF_11-h10	FG345569	14.05	53.45	209.05	554.45	k2.2	phytase P93644 (Zea mays)	-	-	2.5e-40	Metabolism of various compounds	Metabolism of various compounds	-
C_SF_13-g02	SF_13-g02	FG345846	130	256.15	326.9	410.9	k2.1	ovule/fiber cell elongation protein Ghfe1	AT3G19820	1e-179	-	Metabolism of various compounds	Metabolism of various compounds	-
C_SF_14-f04	SF_14-f04, 024-022-K22	FG345717, BQ595407	246.425	516	719.725	998.875	k2.1	cytosolic glutamine synthetase	AT5G37600	0	-	Metabolism of various compounds	Metabolism of various compounds	806
C_SF_15-f03	SF_15-f03	FG344518	29.1	71.6	97.95	153.9	k2.1	2-dehydro-3-deoxyphosphooctonate aldolase	AT1G79500	1e-147	-	Metabolism of various compounds	Metabolism of various compounds	-
C_SF_17-d09	SF_17-d09	FG344982	57.9	185.85	181.75	320.2	k2.1	cytochrome P450	AT3G14690	1e-47	-	Metabolism of various compounds	Metabolism of various compounds	-
C_SF_29-208R	SF_29-208R	FG343864	97.1	201.5	513.75	706.65	k2.2	phosphoethanolamine N-methyltransferase (EC 2.1.1.103)	AT1G48600	1e-117	-	Metabolism of various compounds	Metabolism of various compounds	-
C_SF_37-203r	SF_37-203R	FG343221	37.15	178.15	360.15	431.3	k2.1	adenosine kinase 2 (EC 2.7.1.20)	AT5G03300	1e-130	-	Metabolism of various compounds	Metabolism of various compounds	373, 377
C_SF_67-201R	SF_67-201R, SF_01-b02	FG343208, FG344264	54.975	217.425	288.475	377.975	k2.1	beta-amyrin synthase	AT1G78955	1e-127	-	Metabolism of various compounds	Metabolism of various compounds	-
SF_06-a05	SF_06-a05	FG345413	9.25	26.9	37.15	39.75	k2.1	gamma-tocopherol methyltransferase	AT1G64970	3e-93	-	Metabolism of various compounds	Metabolism of various compounds	-
SF_12-c04	SF_12-c04	FG345599	9.65	54.6	63.05	122.2	k2.1	deoxycytidine deaminase	AT5G28050	3e-92	-	Metabolism of various compounds	Metabolism of various compounds	-
SF_13-c04	SF_13-c04	FG345801	39.25	184.8	306.05	250.65	k2.1	dehydrogenase/reductase (SDR) family protein	AT3G03330	1e-84	-	Metabolism of various compounds	Metabolism of various compounds	-
C_SF_03-h06	SF_03-h06	FG345118	153.15	296.45	402.875	473.8	k2.1	2-phospho-D-glycerate hydrolyase/enolase (EC 4.2.1.11)	AT2G36530	0	-	Energy	Glycolysis	99, 101, 102, 109, 706, 782
C_SF_10-h07	SF_10-h07, 024-009-J02	FG345028, BQ588048	819.075	877.6	1252.85	1811.12	k2.2	glyceraldehyde-3-phosphate dehydrogenase (EC 1.2.1.12)	AT1G13440	0	-	Energy	Glycolysis	142, 144, 145, 147, 148, 153, 154, 590, 665, 714, 715, 770
C_SF_11-a11	SF_11-a11	FG345499	43.75	112.95	146.05	141.4	k2.1	glyceraldehyde-3-phosphate dehydrogenase (EC 1.2.1.12)	AT1G16300	1e-168	-	Energy	Glycolysis	142, 144, 145, 147, 148, 153, 154, 155, 590, 665, 714, 715, 770
SF_09-d07	SF_09-d07	FG344731	554.4	655.8	1067.85	1513.3	k2.2	glyceraldehyde-3-phosphate dehydrogenase (EC 1.2.1.12)	AT3G04120	2e-26	-	Energy	Glycolysis	142, 144, 145, 147, 148, 153, 155, 590, 665, 714, 715, 770
C_SF_14-e01	SF_14-e01	FG345703	67.05	84.75	146.05	182	k2.2	pyrophosphate-fructose 6-phosphate 1-phosphotransferase (EC 2.7.1.90) (PFP)	AT1G12000	0	-	Energy	Glycolysis	246, 247
SF_5-206R	SF_5-206R	FG343255	41.55	7.85	6.45	5.7	k1.1	phosphofructokinase-like (PFK-1)	AT5G47810	8e-67	-	Energy	Glycolysis	-
024-001-E04	024-001-E04	BQ585682	54.55	33.85	64.4	136.7	k2.2	phosphoglycerate kinase	AT1G56190	5e-50	-	Energy	Glycolysis	-
024-002-B14	024-002-B14	BQ584888	161.2	158.85	281.1	558.75	k2.2	phosphoglycerate kinase	AT1G79550	4e-88	-	Energy	Glycolysis	-
C_SF_70-208R	SF_70-208R	FG343147	153.2	169.95	332.4	574.5	k2.2	phosphoglycerate kinase	AT1G79550	3e-30	-	Energy	Glycolysis	122, 132, 486, 487, 711, 760
C_SF_15-h05	SF_09-g08	FG344735	100.05	183.9	210.2	191.55	k2.1	pyruvate kinase	AT3G52990	0	-	Energy	Glycolysis	57, 58, 119, 499, 744
C_SF_01-c11	SF_01-c11, SF_02-b06	FG344285, FG345244	50.325	47.775	137.675	336.975	k2.2	triosephosphate isomerase (EC 5.3.1.1)	AT3G55440	1e-121	-	Energy	Glycolysis	74, 170, 178, 244, 606, 653, 764, 838, 840
SF_94-210R	SF_94-210R	FG343649	33.3	38.15	80.45	117.7	k2.2	triosephosphate isomerase (EC 5.3.1.1)	AT2G21170	6e-63	-	Energy	Glycolysis	170, 244
SF_93-209R	SF_93-209R	FG343814	31.05	80.45	218.25	473.9	k2.2	phosphoenolpyruvate carboxykinase (EC 4.1.1.49).	AT4G37870	4e-39	-	Energy	Gluconeogenesis	-
C_SF_11-e07	SF_11-e07	FG345539	210	828.1	1029.1	1973.85	k2.1	isocitrate lyase (EC 4.1.3.1)	AT3G21720	0	-	Energy	Glyoxylate cycle	225, 226, 236a, 683
C_SF_01-e01	SF_01-e01	FG344299	8	11.85	21.75	34.95	k2.2	transaldolase	AT1G12230	1e-149	-	Energy	Pentose phosphate pathway	-
024-010-L11	024-010-L11	BQ587653	16.9	22.7	55.6	157.35	k2.2	transketolase	AT2G45290	1e-75	-	Energy	Pentose phosphate pathway	-
C_SF_14-g07	SF_14-g07, 024-013-M02	FG345732, BQ586182	13.85	8.125	25.2	143.875	k2.2	plastidic aldolase NPALDP1	AT4G38970	1e-178	-	Energy	Pentose phosphate pathway	-
C_SF_83-199R	SF_83-199R	FG343105	16.9	38.35	43.85	76.85	k2.2	ribose-5-phosphate isomerase precursor (EC 5.3.1.6)	AT3G04790	1e-101	-	Energy	Pentose phosphate pathway	-
C_SF_09-g01	SF_09-g01, SF_05-h03, 024-020-M03	FG344470, FG345399, BQ589864	74.6167	158.4	191.533	170.633	k2.1	transaldolase	AT5G13420	0	-	Energy	Pentose phosphate pathway	207, 208, 262, 799
C_SF_09-h06	SF_09-h06	FG344745	6.5	59.6	69.35	77.85	k2.1	cytosolic 6-phosphogluconate dehydrogenase	AT3G02360	0	-	Energy	Pentose phosphate pathway	757
C_SF_13-d05	SF_13-d05	FG345813	56.15	93.5	147.9	138.35	k2.1	isocitrate dehydrogenase	AT1G65930	4e-41	-	Energy	Tricarboxylic acid cycle	633
C_SF_83-202r	SF_83-202R	FG343678	59.65	112.5	143.75	167.95	k2.1	pyruvate dehydrogenase E1 alpha subunit	AT1G59900	2e-93	-	Energy	Tricarboxylic acid cycle	-
C_SF_06-a07	SF_06-a07	FG345415	16.85	45.75	75	81.75	k2.1	pyruvate dehydrogenase E1 beta subunit	AT5G50850	1e-102	-	Energy	Tricarboxylic acid cycle	-
C_SF_21-203r	SF_14-c07, 024-011-K10	FG345685, BQ587155	246.225	269.1	426.45	622.8	k2.2	malate dehydrogenase (EC 1.1.1.37)	AT1G04410	1e-160	-	Energy	Tricarboxylic acid cycle	140, 141, 143, 171, 174, 206, 266, 267, 639
C_SF_50-206R	SF_50-206R, 024-025-P19	FG343287, BQ593980	119.525	255.725	336.625	354.325	k2.1	malate dehydrogenase (EC 1.1.1.37)	AT1G53240	1e-101	-	Energy	Tricarboxylic acid cycle	146, 149, 241
024-014-M15	024-014-M15	BQ585949	76.8	385.3	385.8	373.65	k2.1	serine hydroxymethyltransferase (EC 2.1.2.1)	AT4G13930	2e-96	-	Energy	Photorespiration	-
C_SF_02-f10	SF_02-f10, SF_02-d07	FG345302, FG345277	74.25	66.925	92.1	200.9	k2.2	NADH dehydrogenase complex (ubiquinone)	AT2G33220	3e-71	-	Energy	Photorespiration	-
C_SF_08-a08	SF_08-a08, SF_08-b07	FG344368, FG344379	84.825	107.375	151.2	191.975	k2.2	NADH-ubiquinone oxidoreductase	AT5G52840	5e-72	-	Energy	Photorespiration	-
C_SF_09-a02	SF_09-a02	FG344690	39.7	88	107.45	91.9	k2.1	serine hydroxymethyltransferase (EC 2.1.2.1)	AT5G26780	0	-	Energy	Photorespiration	-
C_SF_10-d07	SF_10-d07	FG344443	87.7	361.45	362	377.6	k2.1	serine hydroxymethyltransferase (EC 2.1.2.1)	AT4G13930	2e-66	-	Energy	Photorespiration	618
C_SF_18-f05	SF_18-f05	FG345197	35.55	95.5	77.65	32.95	k2.1	glycine decarboxylase complex H-protein	AT2G35120	9e-60	-	Energy	Photorespiration	-
C_SF_07-a02	SF_07-a02, 024-012-A14	FG344825, BQ586661	66.325	38.35	136.125	962.325	k2.2	RuBisCO small subunit 2	AT5G38410	8e-16	-	Energy	Photosynthesis	-
C_SF_09-a06	SF_09-a06, SF_15-a04, SF_15-a04	FG344694, FG344940, FG345037	28.8667	136.833	209.95	339.317	k2.1	isopentenyl pyrophosphate (EC 5.3.3.2)	AT3G02780	1e-116	-	Energy	Photosynthesis	-
C_SF_38-197R	SF_38-197R	FG344108	125	30.5	34.65	67.35	k1.1	cytochrome b6-f complex iron-sulfur subunit (EC 1.10.99.1)	AT4G03280	1e-98	-	Energy	Photosynthesis	-
024-013-G16	024-013-G16	BQ586133	5.7	1.55	8.05	70.65	k2.2	RuBisCO small subunit 1B	AT5G38430	4e-73	-	Energy	Photosynthesis	-
C_SF_13-h07	SF_13-h07	FG345862	3.85	11.45	56.45	805.4	k2.2	NADPH:protochlorophyllide oxidoreductase	AT5G54190	1e-135	-	Energy	Photosynthesis	-
C_SF_14-b11	SF_14-b11	FG345678	1	1	3.15	45.6	k2.2	33 kDa subunit of oxygen evolving system of photosystem II	AT3G50820	1e-153	-	Energy	Photosynthesis	-
C_SF_15-a02	SF_15-a02	FG345035	14.05	16.95	17.95	51.95	k2.2	ferredoxin I	AT1G60950	1e-48	-	Energy	Photosynthesis	-
C_SF_13-a08	SF_13-a08, SF_18-g09	FG345756, FG345211	25.925	41.65	65.25	103.5	k2.2	magnesium-chelatase subunit chlI (EC 6.6.1.1)	AT4G18480	1e-155	-	Energy	Photosynthesis	-
C_SF_04-g11	SF_04-g11, SF_15-a08	FG344810, FG345041	49.55	108.45	179.075	254.625	k2.1	ATP synthase delta chain. mitochondrial precursor (EC 3.6.3.14)	AT5G13450	6e-72	-	Energy	Mitochondrial energy conversion	-
C_SF_06-b01	SF_06-b01, SF_14-h08	FG345421, FG345744	59.675	121.1	139.1	192.275	k2.1	cytochrome reductase	AT3G10860	1e-26	-	Energy	Mitochondrial energy conversion	-
C_SF_07-e03	SF_07-e03, SF_03-a10	FG344664, FG344569	21.825	51	49.675	59.325	k2.1	cytochrome c oxidase subunit 6b	AT1G22450	1e-57	-	Energy	Mitochondrial energy conversion	-
C_SF_08-h04	SF_08-h04	FG344421	47.65	242.35	233.45	296.15	k2.1	UDP-glucose dehydrogenase 1 (EC 1.1.1.22)	AT3G29360	1e-115	-	Energy	Mitochondrial energy conversion	-
C_SF_14-e04	SF_14-e04	FG345706	72.2	84.9	121.95	147.35	k2.2	ubiquinol-cytochrome-c reductase	AT1G15120	2e-31	-	Energy	Mitochondrial energy conversion	-
SF_12-d09	SF_12-d09	FG345177	28.1	123.9	141.1	357	k2.1	monodehydroascorbate reductase	AT5G03630	3e-71	-	Energy	Mitochondrial energy conversion	414
C_SF_13-c07	SF_03-b11, SF_03-b12	FG344581, FG344582	46.475	88.525	95.45	119.075	k2.1	mitochondrial ATP synthase g subunit family protein	AT4G26210	3e-52	-	Energy	Mitochondrial energy conversion	-
C_SF_16-195F	SF_05-b01	FG345336	92.15	112.875	167.15	193.375	k2.2	mitochondrial ATP synthase	AT3G52300	1e-80	-	Energy	Mitochondrial energy conversion	-
C_SF_15-d08	SF_06-g04	FG345472	23.3	154.05	154.4	127.35	k2.1	cytochrome c	AT1G22840	5e-51	-	Energy	Mitochondrial energy conversion	-
C_SF_17-f07	SF_17-f07	FG345002	40.1	103	128.55	134.35	k2.1	cytochrome c oxidase subunit	AT1G80230	1e-58	-	Energy	Mitochondrial energy conversion	-
C_SF_26-196R	SF_26-196R, 024-026-N18	FG344153, BQ593482	556.575	41	51.475	100.2	k1.1	auxin-repressed protein	AT1G28330	8e-34	-	Phytohormone regulation	Phytohormone regulation	-
C_SF_10-f08	SF_07-e07, SF_14-b01	FG344668, FG345787	3.55	144.4	121.45	111.325	k2.1	Gasa4-like protein	AT1G74670	2e-38	-	Phytohormone regulation	Phytohormone regulation	-
C_SF_13-b11	SF_13-b11	FG345771	6.8	6.5	17.2	75.35	k2.2	Gasa4-like protein	AT1G74670	5e-29	-	Phytohormone regulation	Phytohormone regulation	-
C_SF_14-h12	SF_14-h12	FG345748	1	4.7	27.8	48.45	k2.2	1-aminocyclopropane-1-carboxylate oxidase (EC 1.14.17.4)	AT2G19590	1e-108	-	Phytohormone regulation	Phytohormone regulation	-
SF_14-b10	SF_14-b10	FG345796	3	21.9	34.2	103.95	k2.2	flavanone 3-hydroxylase	AT3G21420	3e-35	-	Phytohormone regulation	Phytohormone regulation	-
C_SF_05-g08	SF_05-g08	FG345389	10.65	21.05	38.7	58.8	k2.2	vacuolar ATP synthase	AT2G25610	8e-84	-	Transport	Transport	-
C_SF_10-e07	SF_10-e07	FG344624	70.1	66.25	143	278.65	k2.2	vacuolar H(+)-ATPase subunit B (EC 3.6.3.14)	AT4G38510	1e-141	-	Transport	Transport	748
C_SF_53-200R	SF_53-200R	FG343155	114.55	282	318.15	343.25	k2.1	vacuolar ATP synthase (EC 3.6.3.14)	AT1G19910	1e-85	-	Transport	Transport	-
C_SF_09-a05	SF_09-a05, SF_04-h07, SF_07-f09, SF_10-a06, SF_13-c10	FG344693, FG345807, FG344872, FG344682, FG344818	99.38	223.01	316.97	497.81	k2.1	vacuolar ATP synthase (EC 3.6.3.14)	AT1G19910	2e-85	-	Transport	Transport	-
C_SF_08-a09	SF_08-a09	FG344369	18.3	22.05	28.9	48.25	k2.2	ABC transporter	AT2G34660	0	-	Transport	Transport	-
C_SF_34-209R	SF_34-209R	FG343322	257.8	162.3	97.65	64.45	k1.2	iron inhibited ABC transporter 2	AT5G60790	1e-158	-	Transport	Transport	-
C_SF_18-d04	SF_18-d04	FG345662	764.2	112.3	68.65	27.1	k1.1	aquaporin TIP3.1	AT1G73190	1e-81	-	Transport	Transport	-
C_SF_05-d11	SF_05-d11	FG345360	5.35	30.9	44.55	111.3	k2.2	aquaglyceroporin	AT2G25810	3e-92	-	Transport	Transport	-
C_SF_08-e03	SF_08-e03	FG345006	94.3	37.6	25.1	28.25	k1.1	outer membrane lipoprotein-like	AT5G58070	1e-84	-	Transport	Transport	-
C_SF_09-h10	SF_09-h10	FG344866	144.5	46.95	50.75	85.9	k1.1	dicarboxylate/tricarboxylate carrier	AT5G19760	2e-95	-	Transport	Transport	-
C_SF_1-210R	SF_1-210R	FG343817	50.25	14.3	13.05	9.35	k1.1	member of EXO70 gene family	AT5G50380	2e-71	-	Transport	Transport	-
C_SF_19-196R	SF_19-196R	FG344151	175.9	71.05	66.25	62.15	k1.1	expressed protein At4g27500	AT4G27500	3e-30	-	Transport	Transport	-
C_SF_28-205R	SF_28-205R	FG343692	100.3	50.7	37.55	28.65	k1.1	transmembrane protein At4g04640	AT5G23575	2e-98	-	Transport	Transport	-
C_SF_46-195F	SF_46-195F	FG344039	306.7	195.7	135.55	124.35	k1.1	alpha-soluble NSF attachment protein	AT3G56190	9e-79	-	Transport	Transport	-
C_SF_47-198R	SF_47-198R	FG344237	64.2	20.1	14.45	5.85	k1.1	transmembrane family protein	AT4G36850	7e-62	-	Transport	Transport	-
C_SF_49-208R	SF_63-207R	FG343621	126.2	17.3	14.65	19.3	k1.1	cation transporter	AT5G26220	2e-45	-	Transport	Transport	-
C_SF_51-200R	SF_51-200R	FG343153	106.3	39.95	39.05	36.35	k1.1	peroxisomal protein PEX14	AT5G62810	3e-55	-	Transport	Transport	-
C_SF_68-200R	SF_68-200R	FG343167	91.55	33.2	26.4	32.2	k1.1	porin family protein	AT3G20000	1e-120	-	Transport	Transport	-
C_SF_91-199R	SF_91-199R	FG343110	93.45	47.6	39.8	38.15	k1.1	acyl-CoA binding protein 2	AT4G27780	3e-58	-	Transport	Transport	-
C_SF_96-201R	SF_96-201R	FG343491	32.45	10.6	7.75	6.9	k1.1	amino acids transporter NAT-1	AT3G56200	2e-53	-	Transport	Transport	-
SF_30-206R	SF_30-206R	FG343273	45.65	10.7	6.1	2.7	k1.1	sodium proton exchanger	AT5G55470	1e-53	-	Transport	Transport	-
SF_36-196R	SF_36-196R	FG344162	452.45	168.65	142.1	27.4	k1.2	pore protein homolog	AT4G16160	3e-25	-	Transport	Transport	-
SF_42-210R	SF_42-210R	FG344083	38.1	8.15	8.9	17.15	k1.1	ATPase family protein	AT3G10350	5e-74	-	Transport	Transport	-
SF_88-204R	SF_88-204R	FG343536	256.25	182.1	155.3	68.15	k1.2	phospholipid transfer protein (PLTP)	AT4G33355	5e-21	-	Transport	Transport	-
SF_92-205R	SF_92-205R	FG343249	324.55	303.35	257.1	112.3	k1.2	proline-rich cell wall protein	AT1G62500	2e-27	-	Transport	Transport	-
C_SF_01-f05	SF_01-f05, SF_02-g02	FG344315, FG345306	17	33.425	42.55	47.45	k2.1	signal sequence receptor alpha subunit (SSR-alpha)	AT2G21160	2e-84	-	Transport	Transport	-
C_SF_02-g05	SF_02-g05	FG345308	9.1	25.45	20.35	10	k2.1	small zinc finger-like protein	AT5G50810	1e-28	-	Transport	Transport	-
C_SF_03-a05	SF_03-a01	FG344560	5	77.15	88.05	126.35	k2.1	P-rich protein EIG-I30	AT4G12500	4e-33	-	Transport	Transport	-
C_SF_09-b07	SF_09-b07	FG344707	47.65	112.85	150.2	205.8	k2.1	Protein transport SEC13-like protein	AT3G15190	6.5e-94	-	Transport	Transport	-
C_SF_09-d11	SF_09-d11, SF_09-c10	FG344446, FG344722	55.2	50.6	112.25	234.15	k2.2	annexin	AT5G65020	1e-131	-	Transport	Transport	-
C_SF_09-e12	SF_09-e12	FG344458	16.85	19.5	26.25	58.1	k2.2	ATP synthase gamma-subunit (chloroplast)	AT4G04640	1e-104	-	Transport	Transport	-
C_SF_09-g03	SF_09-g03	FG344472	70.5	188.2	219.6	293.15	k2.1	transport protein subunit-like	AT3G60540	5e-29	-	Transport	Transport	-
C_SF_03-f04	SF_03-f04, SF_15-b04	FG345092, FG345049	39.575	273.8	324.05	374.8	k2.1	mitochondrial phosphate translocator	AT5G14040	1e-168	-	Transport	Transport	-
C_SF_10-c06	SF_10-c06, SF_02-f07, SF_07-c02, SF_92-195F, 024-017-H05	FG344430, FG345299, FG344849, FG343944, BQ591649	489.88	1321.74	1542	2278.57	k2.1	mitochondrial adenylate transporter	AT5G13490	1e-174	-	Transport	Transport	-
C_SF_10-e06	SF_10-e06	FG344623	8.95	12.2	22.9	34.5	k2.2	mitochondrial carrier-like protein	AT4G39460	1e-124	-	Transport	Transport	-
C_SF_13-e08	SF_13-e08, SF_06-g02	FG345828, FG345470	54.375	43.15	29.975	21.4	k1.2	mitochondrial import receptor subunit TOM22	AT5G43970	8e-22	-	Transport	Transport	-
C_SF_39-206R	024-012-D09	BQ586834	95.75	41.05	36.15	33.9	k1.1	mitochondrial ADP/ATP carrier protein	AT4G28390	1e-119	-	Transport	Transport	-
C_SF_13-a11	SF_13-a11	FG345759	61.85	114.8	127.6	198.3	k2.2	endomembrane protein	AT1G10950	1e-68	-	Transport	Transport	-
C_SF_14-b06	SF_14-b06, SF_13-f05	FG345792, FG345837	3	6.3	12.95	44.675	k2.2	lipid transfer protein/seed storage/trypsin-alpha amylase inhibitor	AT1G62510	1e-49	-	Transport	Transport	-
C_SF_14-f06	SF_14-f06, SF_06-g01, SF_11-d04	FG345719, FG345469, FG345525	20.1667	111.017	298.5	798.517	k2.2	lipid transfer protein StnsLTP	AT2G38540	5e-25	-	Transport	Transport	-
C_SF_17-e07	SF_17-e07	FG344992	23.7	31.25	55.9	101.4	k2.2	acyl-CoA-binding protein	AT1G31812	3e-24	-	Transport	Transport	-
C_SF_18-c04	SF_18-c04, SF_18-h12	FG345651, FG345224	14.425	49.65	60.4	81.1	k2.1	protein transport protein SEC61 gamma-1 subunit	AT5G50460	2e-31	-	Transport	Transport	-
C_SF_19-198R	SF_19-198R	FG344218	20.65	125.75	189.55	271.2	k2.1	gamma tonoplast intrinsic protein	AT4G01470	1e-108	-	Transport	Transport	-
C_SF_22-197R	SF_22-197R	FG344095	468.4	1010	1109.6	1163.65	k2.1	protein transport protein sec61	AT2G34250	1e-104	-	Transport	Transport	-
C_SF_32-203r	SF_32-203R	FG343217	61.75	101.3	128.25	190.15	k2.2	vesicle-associated membrane protein 725	AT2G32670	1e-109	-	Transport	Transport	-
C_SF_64-202r	SF_64-202R, SF_06-e03	FG343407, FG345451	45.375	104.575	125.5	107.65	k2.1	2-oxoglutarate/malate translocator	AT5G19760	9e-54	-	Transport	Transport	-
SF_05-g02	SF_05-g02	FG345383	29.15	130.65	142.35	202.5	k2.1	water channel protein MipH	AT3G53420	9e-55	-	Transport	Transport	-
SF_12-h07	SF_12-h07	FG345627	7.2	52.35	159.45	484.1	k2.2	lipid transfer protein 1	AT2G38540	2e-24	-	Transport	Transport	-
SF_13-g11	SF_13-g11	FG345855	15.85	59.5	57.6	41.9	k2.1	peptide transporter	AT1G52190	4e-43	-	Transport	Transport	-
SF_50-195F	SF_50-195F	FG344042	205.35	37.8	27.8	14.1	k1.1	receptor serine/threonine kinase	AT1G07645	2e-58	-	Signal transduction	Signal transduction	-
C_SF_17-h05	SF_17-h05	FG344548	6.9	39.85	45.05	31.3	k2.1	serine/threonine protein kinase	AT5G01820	1e-134	-	Signal transduction	Signal transduction	-
C_SF_36-209R	SF_36-209R	FG343324	101.7	12.45	6.25	1	k1.1	protein phosphatase type 2C	AT1G07430	7e-75	-	Signal transduction	Signal transduction	-
SF_95-207R	SF_95-207R	FG343642	153.45	36.75	30.15	29.4	k1.1	protein phosphatase type 2C	AT3G15260	2e-50	-	Signal transduction	Signal transduction	427
SF_96-206R	SF_96-206R	FG343223	138.85	30.15	23.75	4.9	k1.2	protein phosphatase type 2C	AT4G28400	4e-21	-	Signal transduction	Signal transduction	-
C_SF_32-201R	SF_32-201R	FG343619	63.55	41.9	36.7	23.9	k1.2	arginine methyltransferase	AT5G65860	1e-119	-	Signal transduction	Signal transduction	-
SF_15-f05	SF_15-f05	FG344520	72.65	44.45	28.5	26.25	k1.1	arginine methyltransferase	AT5G65860	2e-31	-	Signal transduction	Signal transduction	-
C_SF_07-f10	SF_07-f10	FG344683	34.4	28.5	14.2	6.45	k1.2	arginine methyltransferase pam1 (Pam1)	AT4G29510	1e-167	-	Signal transduction	Signal transduction	-
C_SF_10-g11	SF_10-g11	FG344648	47.3	14.5	13.4	26.35	k1.1	SNF1-related protein kinase regulatory gamma subunit 1	AT3G48530	9e-78	-	Signal transduction	Signal transduction	-
C_SF_01-d03	SF_01-d03	FG344289	68.55	29.85	21.75	30.7	k1.1	GTPase activating protein	AT3G49350	1e-155	-	Signal transduction	Signal transduction	-
C_SF_16-205R	SF_16-205R	FG343686	41.05	21.2	15	14.25	k1.1	GTPase activating -like protein	AT5G13070	6e-74	-	Signal transduction	Signal transduction	-
C_SF_85-203r	SF_85-203R	FG343532	54.1	39.2	27.8	12.5	k1.2	GTP-binding protein DRG	AT1G24580	2e-24	-	Signal transduction	Signal transduction	-
024-025-M22	024-025-M22	BQ594150	33.25	40.25	55.3	86.8	k2.2	Ras-related GTP-binding protein	AT3G18820	5e-69	-	Signal transduction	Signal transduction	-
C_SF_13-f07	SF_13-f07	FG345839	31.1	14.75	21.55	100.6	k2.2	hypothetical protein AT4g19200	AT4G19200	2e-33	-	Signal transduction	Signal transduction	-
C_SF_17-f11	SF_17-f11	FG344531	39.05	178.55	168	202.05	k2.1	calnexin homolog 1 precursor	AT5G61790	1e-144	-	Signal transduction	Signal transduction	-
C_SF_66-195F	SF_66-195F	FG343923	174.85	508.45	665.05	709.25	k2.1	calmodulin-7 (CAM7)	AT3G43810	1e-81	-	Signal transduction	Signal transduction	-
SF_08-d11	SF_08-d11	FG344405	22.15	27.5	29.8	47.95	k2.2	Ras-related protein RAB8-5	AT5G59840	1e-108	-	Signal transduction	Signal transduction	104, 105, 182
C_SF_18-c02	SF_18-c02, 024-028-O08	FG345649, BQ592904	45.4	21.325	14.75	9.2	k1.1	14-3-3-like protein	AT2G42590	1e-105	-	Signal transduction	Signal transduction	287, 288
C_SF_18-a11	SF_18-a11, 024-006-J15	FG345639, BQ583092	95.9	152	238.4	317.825	k2.2	14-3-3-like protein	AT2G42590	1e-117	-	Signal transduction	Signal transduction	287, 288, 290
SF_15-a07	SF_15-a07	FG345040	52.3	99.55	156.7	171.3	k2.1	14-3-3 protein	AT1G78300	4e-69	-	Signal transduction	Signal transduction	287, 288
C_SF_18-c12	SF_18-c12, SF_45-198R, SF_1-197R	FG345659, FG344235, FG344053	684.75	144.383	102.4	28.5833	k1.2	1-cys peroxiredoxin	AT1G48130	7e-94	-	Response to stress	Oxygen-detoxifying enzymes	172, 173
C_SF_35-199R	SF_03-d09	FG344896	36.55	55.8	116.95	305.45	k2.2	cytosolic ascorbate peroxidase	AT1G07890	1e-125	-	Response to stress	Oxygen-detoxifying enzymes	764
C_SF_02-d12	SF_34-199R, 024-018-J07	FG343241, BQ590963	273.275	222	316.6	527.75	k2.2	superoxide dismutase [Cu-Zn] (EC 1.15.1.1)	AT1G08830	6e-76	-	Response to stress	Oxygen-detoxifying enzymes	889
024-023-B01	024-023-B01	BQ594938	97.05	35.15	31	19.4	k1.1	superoxide dismutase (Fe)	AT5G51100	9e-39	-	Response to stress	Oxygen-detoxifying enzymes	-
C_SF_07-d08	SF_07-d11	FG344660	53.8	29.5	37.8	65.65	k2.2	thioredoxin peroxidase 1	AT3G52960	2e-69	-	Response to stress	Oxygen-detoxifying enzymes	-
C_SF_13-g10	SF_13-g10	FG345854	1.25	10.95	26.25	54.75	k2.2	thylakoid-bound ascorbate peroxidase precursor (EC 1.11.1.11)	AT4G08390	1e-125	-	Response to stress	Oxygen-detoxifying enzymes	-
C_SF_48-197R	SF_48-197R	FG344116	52.1	17.05	13.6	12.95	k1.1	glutathione dehydrogenase (ascorbate) (EC 1.8.5.1 )	AT1G75270	3e-77	-	Response to stress	Oxygen-detoxifying enzymes	191, 483
C_SF_42-206R	SF_03-g07, SF_39-197R, 024-010-H01	FG345107, FG344109, BQ587693	250.117	99.65	70	64.1333	k1.1	glutathione transferase (EC 2.5.1.18)	AT1G78380	2e-78	-	Response to stress	Toxin catabolism	175, 176, 181, 586
C_SF_41-201R	SF_41-201R	FG343190	63.85	23.75	47.15	132.75	k2.2	glutathione S-transferase	AT1G02920	4e-62	-	Response to stress	Toxin catabolism	-
SF_96-202r	SF_96-202R	FG343736	632.05	137.85	110.35	65.75	k1.1	glutathione S-transferase	AT1G10360	8e-63	-	Response to stress	Toxin catabolism	274
C_SF_14-e12	SF_14-e12	FG345714	34.25	17.5	21.45	36.7	k1.1	methionine sulfoxide reductase domain-containing protein	AT4G21860	1e-65	-	Response to stress	Response to stress/others	-
C_SF_82-207R	SF_82-207R	FG343634	296	116.95	85.55	207.75	k1.1	ferritin (EC 1.16.3.1)	AT5G01600	4e-57	-	Response to stress	Response to stress/others	-
SF_13-g12	SF_13-g12	FG345856	38.95	15.4	13.9	17.4	k1.1	HYS1 related Q1S9C5 (Medicago truncatula)	-	-	1.3e-23	Response to stress	Response to stress/others	-
SF_8-203r	SF_8-203R	FG343743	72.95	1	1.8	1.6	k1.1	universal stress protein At3g58450	AT3G58450	4e-32	-	Response to stress	Response to stress/others	-
SF_83-204R	SF_83-204R	FG343511	162.75	15.05	14.5	7.55	k1.1	universal stress protein At3g11930/MEC18.3	AT3G11930	4e-26	-	Response to stress	Response to stress/others	-
024-009-C03	024-009-C03	BQ587853	8.5	7.05	9.75	25.65	k2.2	germin-like protein (GER3)	AT5G20630	4e-69	-	Response to stress	Response to stress/others	-
024-017-N03	024-017-N03	BQ591656	177.7	320.05	379.1	488.8	k2.1	stress-inducible protein	AT4G12400	4e-40	-	Response to stress	Response to stress/others	-
C_SF_02-c05	SF_02-c05	FG345255	221.9	506.7	584.4	564.95	k2.1	salt tolerance protein 2	AT4G16830	7e-45	-	Response to stress	Response to stress/others	-
C_SF_08-e07	SF_08-e07, 024-008-H12	FG345009, BQ588325	107.35	102.05	227.025	411.825	k2.2	aconitate hydratase	AT2G05710	3e-77	-	Response to stress	Response to stress/others	6, 11, 13, 670, 735, 736
C_SF_11-b07	SF_11-b07, SF_14-b08, SF_14-f07, SF_25-203R	FG345507, FG343213, FG345794, FG345720	983.75	1096.65	1218.21	2590.53	k2.2	metallothionein	AT3G09390	2e-27	-	Response to stress	Response to stress/others	-
C_SF_11-d07	SF_11-d07	FG345528	43.85	131.75	157.45	196.35	k2.1	ornithine aminotransferase	AT5G46180	1e-106	-	Response to stress	Response to stress/others	658, 678, 754
C_SF_13-a02	SF_13-a02	FG345750	18.4	36.2	46.95	60.85	k2.1	photolyase/blue-light receptor	AT2G47590	1e-139	-	Response to stress	Response to stress/others	-
C_SF_15-200R	SF_15-200R	FG343124	510.2	1163.6	1178.6	1080	k2.1	salt tolerance protein 2	AT4G17520	3e-33	-	Response to stress	Response to stress/others	-
C_SF_7-208R	SF_7-208R	FG343852	113.15	222.55	412.15	418.85	k2.1	calreticulin precursor	AT1G56340	0	-	Response to stress	Response to stress/others	598, 650, 705
C_SF_88-200R	SF_88-200R	FG343180	36.5	74.55	171.8	195.85	k2.1	nucleoside diphosphate kinase IV (EC 2.7.4.6) NDK4 (Spinacia oleracea)	-	-	4,00E-47	Response to stress	Response to stress/others	-
SF_01-f11	SF_01-f11	FG344321	549.25	727.8	910.65	2346.4	k2.2	metallothionein	AT3G09390	2e-27	-	Response to stress	Response to stress/others	-
SF_03-d07	SF_03-d07	FG344894	37.55	136.75	164.45	176.2	k2.1	salt tolerance protein 1	AT4G16830	6e-64	-	Response to stress	Response to stress/others	-
C_SF_16-c07	SF_16-c07	FG345166	10.6	14.1	24.1	31.95	k2.2	alcohol dehydrogenase-like protein	AT5G63620	1e-174	-	Response to stress	Response to stress/others	-
SF_06-f10	SF_06-f10	FG345467	11.6	16.2	17.75	25.1	k2.2	alcohol dehydrogenase	AT1G52340	3e-70	-	Response to stress	Response to stress/others	-
C_SF_10-197R	SF_10-197R	FG344090	78.3	3.85	5.05	4.75	k1.1	histone H1	AT2G18050	1e-29	-	Cell cycle and DNA processing	Cell cycle and DNA processing	-
SF_06-a08	SF_06-a08	FG345416	33.05	91.3	159.85	235.95	k2.1	histone H1	AT2G30620	2e-12	-	Cell cycle and DNA processing	Cell cycle and DNA processing	-
C_SF_79-210R	SF_79-210R, 024-018-B05	FG343370, BQ590987	14.425	50.475	71.55	73.775	k2.1	histone H1	AT1G06760	3e-41	-	Cell cycle and DNA processing	Cell cycle and DNA processing	-
C_SF_11-c07	SF_11-c07	FG345517	91.75	29.05	24.8	24.6	k1.1	histone H2A	AT4G27230	5e-59	-	Cell cycle and DNA processing	Cell cycle and DNA processing	-
C_SF_04-f10	SF_04-f10	FG344605	19.55	59.95	75.75	122.65	k2.1	histone H2A	AT1G51060	6e-64	-	Cell cycle and DNA processing	Cell cycle and DNA processing	-
C_SF_16-d03	SF_16-d03	FG345173	10.05	31.75	46.25	37.05	k2.1	histone H2A	AT1G08880	2e-55	-	Cell cycle and DNA processing	Cell cycle and DNA processing	-
C_SF_68-205R	SF_68-205R	FG343962	73.1	225.9	468.75	486.8	k2.1	histone H2A	AT5G02560	1e-65	-	Cell cycle and DNA processing	Cell cycle and DNA processing	-
C_SF_13-a09	SF_13-a09, SF_13-b08	FG345757, FG345768	50.3	75.25	141.8	174.175	k2.2	histone H2B	AT5G59910	3e-70	-	Cell cycle and DNA processing	Cell cycle and DNA processing	-
C_SF_14-b03	SF_14-b03, SF_14-d10	FG345789, FG345700	15.65	79.3	118.325	142.475	k2.1	histone H3	AT5G10400	4e-67	-	Cell cycle and DNA processing	Cell cycle and DNA processing	-
C_SF_80-205R	SF_80-205R	FG343242	7.5	65	113	97.95	k2.1	histone H3	AT5G10400	8e-72	-	Cell cycle and DNA processing	Cell cycle and DNA processing	-
C_SF_04-e09	SF_04-e09	FG344593	1	21.15	30.1	49.55	k2.1	histone H3	AT5G10400	1e-71	-	Cell cycle and DNA processing	Cell cycle and DNA processing	-
SF_06-g12	SF_06-g12	FG345479	9.2	64.6	133.9	192.7	k2.1	histone H4	AT5G59690	2e-54	-	Cell cycle and DNA processing	Cell cycle and DNA processing	-
SF_13-f02	SF_13-f02	FG345834	21.1	382	805.4	858.9	k2.1	histone H4	AT5G59690	3e-54	-	Cell cycle and DNA processing	Cell cycle and DNA processing	-
C_SF_12-d05	SF_12-d05	FG345611	4.9	77.65	159.15	175.9	k2.1	histone H4	AT5G59690	3e-48	-	Cell cycle and DNA processing	Cell cycle and DNA processing	-
C_SF_12-f12	SF_12-f12	FG345233	16.95	199	418	470.05	k2.1	histone H4	AT5G59690	3e-54	-	Cell cycle and DNA processing	Cell cycle and DNA processing	-
C_SF_05-c10	SF_05-c10	FG345352	37.25	65.65	75.1	117.2	k2.2	cell division cycle protein 48	AT5G03340	1e-179	-	Cell cycle and DNA processing	Cell cycle and DNA processing	4, 5, 684, 685, 686
C_SF_07-b07	SF_07-b07, SF_10-h12, SF_16-a12, SF_17-d12	FG344842, FG345149, FG345033, FG344985	96.4625	740.3	860.4	1578.58	k2.1	tubulin alpha chain	AT1G50010	0	-	Cell cycle and DNA processing	Cell cycle and DNA processing	617, 752, 766
C_SF_02-e07	SF_31-196R	FG344158	457.4	845.75	961.35	840.4	k2.1	high mobility group protein	AT1G20696	2e-52	-	Cell cycle and DNA processing	Cell cycle and DNA processing	-
C_SF_14-202r	SF_14-202R	FG343709	13.25	12.2	26.35	56.3	k2.2	actin depolymerizing factor 6	AT2G31200	4e-60	-	Cell cycle and DNA processing	Cell cycle and DNA processing	-
C_SF_8-207R	SF_8-207R	FG343225	11.45	53.45	76.5	72.55	k2.1	regulator of chromosome condensation (RCC1) family protein	AT1G19880	1e-84	-	Cell cycle and DNA processing	Cell cycle and DNA processing	-
C_SF_09-h02	SF_09-h02	FG344741	60.95	34.45	29.7	16.6	k1.2	senescence-associated protein-related	AT5G47060	5e-35	-	Unclassified	Unclassified	-
C_SF_15-d10	SF_87-201R	FG343484	445.4	172.8	125.95	90.75	k1.1	senescence-associated protein	AT3G45600	4e-85	-	Unclassified	Unclassified	-
C_SF_61-210R	SF_6-196R, SF_7-195F	FG343832, FG344142	3757.27	497.125	317.45	327.125	k1.1	senescence-associated protein Q9AVH2 (Pisum sativum)	-	-	7,00E-75	Unclassified	Unclassified	-
C_SF_03-b09	SF_03-b09	FG344579	11.8	78.45	102.75	103.9	k2.1	S-like ribonuclease 1	AT2G02990	2e-63	-	Unclassified	Unclassified	-
C_SF_13-b07	SF_13-b07	FG345767	25.25	165.35	166.15	178.65	k2.1	G-box binding protein-like	AT3G48140	8e-33	-	Unclassified	Unclassified	-
C_SF_20-200R	SF_20-200R	FG343127	36.25	16.7	15.1	21.25	k1.1	NADH pyrophosphatase NUDT19 (EC 3.6.1.22)	AT5G20070	8e-68	-	Unclassified	Unclassified	-
C_SF_40-200R	SF_40-200R	FG343139	119.8	75.1	54.6	51.3	k1.1	plastid developmental protein DAG	AT2G33430	8e-36	-	Unclassified	Unclassified	-
SF_52-200R	SF_52-200R	FG343154	197.65	60.85	48.05	54.3	k1.1	iron-deficiency-responsive protein At4g14716	AT4G14716	4e-22	-	Unclassified	Unclassified	-
SF_53-205R	SF_53-205R	FG343952	116.05	2.1	1	1	k1.1	SP2G protein/TERMINAL FLOWER 1 protein	AT1G18100	5e-45	-	Unclassified	Unclassified	584
C_SF_12-d03	SF_12-d03	FG345609	89.1	34.25	25.15	21.6	k1.1	hydroxyproline-rich glycoprotein	AT3G22440	4e-90	-	Unclassified	Unclassified	-
C_SF_53-204R	SF_08-f11, SF_43-195F	FG344037, FG345025	2721.95	1050.03	919.8	1025.47	k1.1	translationally controlled tumor protein homolog (TCTP)	AT3G16640	2e-68	-	Unclassified	Unclassified	-
C_SF_57-200R	SF_57-200R	FG343158	85.55	20.1	14.55	18.7	k1.1	histidine-rich Ca2+-binding protein	AT2G01100	1e-24	-	Unclassified	Unclassified	-
C_SF_64-199R	SF_64-199R	FG343468	68.8	15.95	11.1	7.25	k1.1	kinesin like protein	AT4G14145	5e-42	-	Unclassified	Unclassified	-
SF_17-b03	SF_17-b03	FG344959	203.3	78.55	24.55	20.8	k1.1	aldo-keto reductase/ oxidoreductase	AT1G60680	5e-43	-	Unclassified	Unclassified	135, 136
SF_79-199R	SF_79-199R	FG343101	91.55	41.9	7.45	3.3	k1.2	Fgenesh protein 84 Q20CC8 (Beta vulgaris)	-	-	2e-24	Unclassified	Unclassified	-
C_SF_04-g07	SF_04-g07	FG344614	16.35	21.25	22.5	44.55	k2.2	membrane-anchored cell wall protein	AT4G16120	2e-97	-	Unclassified	Unclassified	-
C_SF_15-c02	SF_15-c02	FG344484	6.4	13.15	52.15	94	k2.2	ribosome-inactivating protein Q8VWY2 (Spinacia oleracea)	AT3G18140	-	3.6e-37	Unclassified	Unclassified	-
C_SF_08-e04	SF_08-e04	FG345007	22.9	57.4	66.25	53.05	k2.1	28 kDa heat-and acid-stable phosphoprotein	AT5G46020	3e-60	-	Unidentified function	biological process unknown	-
024-011-F23	024-011-F23	BQ587013	18.75	29.6	63.95	151.9	k2.2	2-oxoglutarate-dependent dioxygenase	AT2G25450	6e-34	-	Unidentified function	biological process unknown	-
C_SF_14-e02	SF_14-e02	FG345704	26.7	37.85	109.15	471.25	k2.2	alanine and glutamic acid rich protein Q949L6 (Beta vulgaris)	-	-	1.3e-50	Unidentified function	biological process unknown	-
024-004-D18	024-004-D18	BQ583798	4.75	37.25	40.1	44.5	k2.1	alkaline alpha galactosidase	AT1G55740	4e-80	-	Unidentified function	biological process unknown	-
024-027-F01	024-027-F01	BQ593369	6.2	40.35	49.25	44.3	k2.1	alkaline alpha galactosidase	AT1G55740	5e-34	-	Unidentified function	biological process unknown	-
C_SF_28-204R	SF_28-204R	FG343770	115.4	66.7	67.7	44	k1.2	ankyrin repeat family protein	AT3G09890	3e-74	-	Unidentified function	biological process unknown	-
SF_49-202r	SF_49-202R	FG343399	175.15	43.25	17.3	6.65	k1.1	benzodiazepine receptor-related	AT2G47770	6e-39	-	Unidentified function	biological process unknown	-
C_SF_07-g01	SF_07-g01	FG345062	23.4	47.45	34.45	16.4	k1.2	brix domain-containing protein MJK13.12	AT3G15460	8e-91	-	Unidentified function	biological process unknown	-
C_SF_13-a12	SF_13-a12	FG345760	6.2	45.8	74.2	334	k2.2	C2 domain-containing protein	AT5G23950	4e-34	-	Unidentified function	biological process unknown	-
C_SF_05-f03	SF_05-f03	FG345374	9.1	16.6	29.15	41.45	k2.2	calcium-binding EF hand family protein	AT5G28830	5e-65	-	Unidentified function	biological process unknown	-
C_SF_03-e02	SF_03-e02	FG345078	63.4	94.15	122.55	152	k2.2	CBS domain-containing protein	AT5G10860	5e-81	-	Unidentified function	biological process unknown	-
SF_05-a07	SF_05-a07	FG345331	4.1	13.6	43.5	141.7	k2.2	Dirigent-like protein Q1RVF4 (Medicago truncatula)	-	-	7.3e-41	Unidentified function	biological process unknown	-
C_SF_42-202r	SF_42-202R	FG343393	27.55	22.15	18.5	10.75	k1.2	endonuclease/exonuclease/phosphatase family protein	AT3G58560	0	-	Unidentified function	biological process unknown	-
C_SF_85-205R	SF_85-205R	FG343246	194.1	23.25	25.1	35.9	k1.1	F-box family protein F24J8.5	AT1G21410	1e-57	-	Unidentified function	biological process unknown	-
C_SF_02-h01	SF_02-h01	FG345315	35.35	66.5	91.55	96.45	k2.1	fiber protein Fb15 Q7X9S5 (Gossypium barbadense)	-	-	9,00E-25	Unidentified function	biological process unknown	-
C_SF_52-199R	SF_52-199R	FG343459	249.55	69.35	40.65	33.75	k1.1	glycine rich protein	AT4G22740	6e-34	-	Unidentified function	biological process unknown	-
SF_67-203r	SF_67-203R	FG343517	221.75	201.75	156.6	67.15	k1.2	high-glucose-regulated protein 8-like	AT1G55500	1e-61	-	Unidentified function	biological process unknown	-
C_SF_17-h01	SF_17-h01	FG344544	12.8	31.15	28.85	25.4	k2.1	hydrolase	AT3G48410	2e-77	-	Unidentified function	biological process unknown	-
C_SF_6-195F	SF_6-195F	FG343831	635.6	444.25	411.75	232.45	k1.2	In2-1 protein.	AT5G02790	8e-76	-	Unidentified function	biological process unknown	73, 166
C_SF_17-h03	SF_17-h03	FG344546	31.3	67.65	77.3	113.35	k2.1	integral membrane family protein	AT2G35760	5e-54	-	Unidentified function	biological process unknown	-
SF_14-b07	SF_14-b07	FG345793	5.55	5.3	7.15	32.1	k2.2	integral membrane family protein / nodulin	AT1G09380	2e-81	-	Unidentified function	biological process unknown	-
C_SF_12-d06	SF_12-d06	FG345612	5.9	12.2	24.9	77.45	k2.2	jasmonate-induced protein homolog JIPH (Atriplex canescens)	-	-	2,00E-42	Unidentified function	biological process unknown	-
SF_35-200R	SF_35-200R	FG343135	190.4	150.55	119.35	63.85	k1.2	MAR-binding protein	AT3G05060	7e-84	-	Unidentified function	biological process unknown	-
C_SF_16-g07	SF_16-g07	FG344928	48.75	51.1	61.4	159.55	k2.2	N-ethylmaleimide sensitive fusion protein	AT4G04910	0	-	Unidentified function	biological process unknown	-
C_SF_17-h07	SF_17-h07	FG344550	44	38.4	23.5	12	k1.2	nodulin-like protein.	AT2G34357	1e-67	-	Unidentified function	biological process unknown	-
C_SF_49-200R	SF_49-200R	FG343146	181.7	89.25	48.55	27.05	k1.2	OSJNBa0085I10.17 protein Q0JA86 (Oryza sativa)	-	-	1e-22	Unidentified function	biological process unknown	-
C_SF_76-198R	SF_35-196R	FG344161	978.95	377.25	168.4	85.4	k1.2	phosphatidylethanolamine-binding family protein	AT5G01300	2e-57	-	Unidentified function	biological process unknown	183, 862
C_SF_14-a09	SF_14-a09, SF_13-b02	FG345783, FG345762	1.3	5.575	24.65	148.625	k2.2	plastid-lipid associated protein PAP	AT3G26070	2e-25	-	Unidentified function	biological process unknown	-
C_SF_14-d12	SF_14-d12	FG345702	5.25	12.95	44.95	237.7	k2.2	pore-forming toxin-like protein Hfr-2 Q4JEV5 (Triticum aestivum)	-	-	4,00E-43	Unidentified function	biological process unknown	-
C_SF_14-g05	SF_14-g05, SF_13-a10	FG345730, FG345758	1	18.7	229.275	555.9	k2.2	RS2 protein Q9FNT2 (Beta vulgaris)	-	-	1.9e-28	Unidentified function	biological process unknown	-
C_SF_03-b01	SF_03-b01	FG344572	39.55	104.55	106	151.95	k2.1	SAH7 protein	AT4G08685	1e-47	-	Unidentified function	biological process unknown	-
SF_64-208R	SF_64-208R	FG344018	68.4	20.15	18.35	23	k1.1	selenium binding protein	AT4G14030	8e-74	-	Unidentified function	biological process unknown	644
C_SF_89-201R	SF_89-201R	FG343486	44.2	15	9.6	12.4	k1.1	serine-rich protein	AT5G11090	3e-47	-	Unidentified function	biological process unknown	-
C_SF_44-208R	SF_44-208R	FG344008	140.6	71.1	59.5	26.35	k1.2	similar to IWS1 C-terminus family protein	AT1G32130	2e-27	-	Unidentified function	biological process unknown	-
C_SF_36-207R	SF_36-207R	FG343430	151.1	62.65	58.05	59.45	k1.1	SOUL heme-binding family like protein	AT1G17100	7e-76	-	Unidentified function	biological process unknown	-
C_SF_15-c08	SF_15-c08	FG344489	88.8	86.15	149.7	254.6	k2.2	syringomycin biosynthesis enzyme-like protein	AT3G21360	4e-92	-	Unidentified function	biological process unknown	-
C_SF_12-d02	SF_12-d02	FG345608	74.05	63.6	32.05	13.6	k1.2	transducin family protein At2g18900	AT2G18900	1e-134	-	Unidentified function	biological process unknown	-
C_SF_11-f10	SF_11-f10	FG345573	125.1	22.7	17.55	23.75	k1.1	zinc finger (C3HC4-type RING finger) family protein	AT4G34100	7e-92	-	Unidentified function	biological process unknown	-
SF_02-e11	SF_02-e11	FG345292	6.9	20.75	23.95	44.85	k2.2	zinc finger family protein	AT5G18650	3e-48	-	Unidentified function	biological process unknown	-
C_SF_15-g01	SF_15-g01	FG344526	37.05	12.45	8.5	7.65	k1.1	zinc finger protein	AT1G75560	4e-60	-	Unidentified function	biological process unknown	-
C_SF_51-205R	SF_51-205R	FG343950	32.95	1.8	1	1	k1.1	ZW2 protein / transcription factor-related, low similarity to tumor-related protein (Nicotiana glauca x Nicotiana langsdorffii)	AT1G58330	2e-25	-	Unidentified function	biological process unknown	-
C_SF_16-a08	SF_16-a08	FG345145	914.95	1073.95	1210.15	2650.4	k2.2	expressed protein At1g06200.1	AT1G06200	1e-54	-	Unidentified function	biological process unknown	-
SF_52-198R	SF_52-198R	FG344241	177.025	55.525	38.5	17.95	k1.1	expressed protein At1g07985	AT1G07985	7e-22	-	Unidentified function	biological process unknown	-
C_SF_37-207R	SF_12-195F, SF_38-198R	FG343837, FG344229	154.4	34.55	28.8	23.725	k1.1	expressed protein At1g09810	AT1G09810	6e-83	-	Unidentified function	biological process unknown	-
C_SF_05-f10	SF_05-f10	FG345379	118.6	15.65	18.25	30.85	k1.1	expressed protein At1g27330	AT1G27330	7e-27	-	Unidentified function	biological process unknown	-
SF_16-f08	SF_16-f08	FG344917	5.1	10.35	18.75	28.25	k2.2	expressed protein At1g31300/T19E23.13	AT1G31300	7e-76	-	Unidentified function	biological process unknown	-
SF_93-208R	SF_93-208R	FG343298	65.35	50	37.75	22.3	k1.2	expressed protein At1g42440	AT1G42440	1e-21	-	Unidentified function	biological process unknown	-
C_SF_07-e11	SF_07-e11	FG344672	32.05	24.2	30.05	50.75	k2.2	expressed protein At1g47420	AT1G47420	2e-63	-	Unidentified function	biological process unknown	-
C_SF_14-g03	SF_14-g03	FG345728	8.6	19.4	24.55	41.35	k2.2	expressed protein At1g50740	AT1G50740	1e-43	-	Unidentified function	biological process unknown	-
C_SF_13-g09	SF_13-g09, SF_12-c10, SF_16-h04	FG345853, FG345605, FG344937	456.833	135.633	144.35	271.75	k1.1	expressed protein At1g69230	AT1G69230	3e-33	-	Unidentified function	biological process unknown	-
C_SF_24-207R	SF_01-f02	FG344312	521.2	800.6	846.65	1043.1	k2.1	expressed protein At1g76010	AT1G76010	8e-90	-	Unidentified function	biological process unknown	-
C_SF_06-c03	SF_06-c03	FG345434	32.75	51.35	91.45	140.5	k2.2	expressed protein At1g76200	AT1G76200	6e-31	-	Unidentified function	biological process unknown	-
C_SF_14-g04	SF_14-g04	FG345729	55.9	88.65	127.65	194.15	k2.2	expressed protein At1g76200	AT1G76200	2e-31	-	Unidentified function	biological process unknown	-
SF_09-d10	SF_09-d10	FG344734	72.95	87.75	121.55	148.85	k2.2	expressed protein At2g01190	AT2G01190	2e-24	-	Unidentified function	biological process unknown	-
C_SF_11-d05	SF_11-d05, SF_11-d12	FG345526, FG345532	73.275	15.5	15.05	15.825	k1.1	expressed protein At2g14910	AT2G14910	2e-68	-	Unidentified function	biological process unknown	-
SF_87-207R	SF_87-207R	FG343637	159.9	27.35	19.25	8.05	k1.1	expressed protein At2g21720	AT2G21720	1e-32	-	Unidentified function	biological process unknown	-
SF_1-203r	SF_1-203R	FG343737	560	39.35	19	15.7	k1.1	expressed protein At2g21820	AT2G21820	1e-24	-	Unidentified function	biological process unknown	-
C_SF_78-203r	SF_78-203R	FG343526	118.8	88.3	53.55	27.95	k1.2	expressed protein At2g31410	AT2G31410	2e-69	-	Unidentified function	biological process unknown	-
C_SF_04-g06	SF_04-g06	FG344613	16.15	25.15	26.3	34.35	k2.1	expressed protein At2g32180	AT2G32180	5e-50	-	Unidentified function	biological process unknown	-
C_SF_11-f02	SF_11-f02	FG345546	116.6	234.25	288.05	314.2	k2.1	expressed protein At2g34160	AT2G34160	5e-45	-	Unidentified function	biological process unknown	-
C_SF_01-f03	SF_01-f03	FG344313	47.75	22.7	14.9	13.2	k1.1	expressed protein At2g35900	AT2G35900	6e-37	-	Unidentified function	biological process unknown	-
C_SF_46-203r	SF_46-203R, SF_47-203R	FG343497	185.375	32.95	32.725	51.15	k1.1	expressed protein At2g37110	AT2G37110	6e-53	-	Unidentified function	biological process unknown	-
SF_4-201R	SF_4-201R	FG343602	21.85	24.9	32.5	45.95	k2.2	expressed protein At2g39750	AT2G39750	8e-81	-	Unidentified function	biological process unknown	-
C_SF_18-198R	SF_18-198R	FG344217	123.35	65.2	43.05	22.3	k1.2	expressed protein At2g46230	AT2G46230	2e-70	-	Unidentified function	biological process unknown	-
SF_11-b05	SF_11-b05	FG345505	88.7	78.8	94.05	166.9	k2.2	expressed protein At2g46540	AT2G46540	1e-22	-	Unidentified function	biological process unknown	-
C_SF_85-206R	SF_85-206R	FG343992	31.85	28.4	21.2	14.05	k1.2	expressed protein At3g04560	AT3G04560	1e-77	-	Unidentified function	biological process unknown	-
C_SF_73-199R	SF_73-199R	FG343096	156.25	36.75	22.5	22.9	k1.1	expressed protein At3g07790	AT3G07790	1e-56	-	Unidentified function	biological process unknown	-
C_SF_04-f07	SF_04-f07	FG344603	18.6	25.4	57.2	115.45	k2.2	expressed protein At3g08610	AT3G08610	1e-25	-	Unidentified function	biological process unknown	-
C_SF_05-f12	SF_05-f12	FG345381	20.5	24.55	38.55	56.2	k2.2	expressed protein At3g13410	AT3G13410	5e-44	-	Unidentified function	biological process unknown	-
C_SF_8-200R	SF_8-200R	FG343119	219.15	44.35	37.35	36.05	k1.1	expressed protein At3g24506/MOB24.5	AT3G24506	2e-36	-	Unidentified function	biological process unknown	-
C_SF_36-197R	SF_36-197R	FG344106	67.3	13.45	8.85	9.95	k1.1	expressed protein At3g25910.1	AT3G25910	3e-82	-	Unidentified function	biological process unknown	-
C_SF_14-f10	SF_14-f10	FG345723	12.85	29	33.9	38.95	k2.1	expressed protein At3g44330	AT3G44330	1e-68	-	Unidentified function	biological process unknown	-
C_SF_28-199R	SF_28-199R	FG343090	46.95	17.4	13.3	11.45	k1.1	expressed protein At4g03180	AT4G03180	7e-45	-	Unidentified function	biological process unknown	-
C_SF_88-209R	SF_88-209R	FG343811	80.35	71.25	51.45	32.2	k1.2	expressed protein AT4g22000	AT4G22000	1e-35	-	Unidentified function	biological process unknown	-
SF_09-g12	SF_09-g12	FG344739	329.75	141.85	90.75	137.9	k1.1	expressed protein At4g27630	AT4G27630	1e-118	-	Unidentified function	biological process unknown	-
C_SF_34-203r	SF_34-203R	FG343219	61.9	25.9	21.3	19.15	k1.1	expressed protein AT4g31130	AT4G31130	3e-54	-	Unidentified function	biological process unknown	-
C_SF_56-209R	SF_56-209R, SF_01-f01	FG343340, FG344311	193.8	44.425	37.55	13.8	k1.1	expressed protein AT4g31830	AT4G31830	2e-29	-	Unidentified function	biological process unknown	-
C_SF_10-f01	SF_10-f01	FG344630	1.3	37.1	75.7	143.3	k2.1	expressed protein At4g32460	AT4G32460	7e-55	-	Unidentified function	biological process unknown	-
SF_17-f06	SF_17-f06	FG345001	13.85	28.4	30.95	41.05	k2.1	expressed protein At5g05360	AT5G05360	1e-31	-	Unidentified function	biological process unknown	-
C_SF_04-a07	SF_04-a07, SF_07-f12, SF_8-197R	FG344755, FG344685, FG344056	289.583	203.983	157.7	23.6833	k1.2	expressed protein At5g07330	AT5G07330	1e-23	-	Unidentified function	biological process unknown	-
C_SF_14-h11	SF_14-h11	FG345747	72.95	145.4	170.9	212.3	k2.1	expressed protein At5g10780	AT5G10780	1e-81	-	Unidentified function	biological process unknown	-
C_SF_03-d11	SF_03-e11	FG345087	1.85	29.2	30.25	74.55	k2.1	expressed protein At5g11280	AT5G11280	3e-78	-	Unidentified function	biological process unknown	-
C_SF_04-d09	SF_04-d09, SF_59-199R	FG344350, FG343466	79.6	35.225	33.25	38.9	k1.1	expressed protein At5g11500	AT5G11500	1e-109	-	Unidentified function	biological process unknown	-
C_SF_69-203r	SF_69-203R	FG343518	30.65	23.15	14.95	8.1	k1.2	expressed protein At5g12230	AT5G12230	5e-42	-	Unidentified function	biological process unknown	-
C_SF_06-h01	SF_06-h01	FG345480	12.1	29.15	41.85	42.5	k2.1	expressed protein At5g12470	AT5G12470	1e-131	-	Unidentified function	biological process unknown	-
C_SF_29-210R	SF_29-210R	FG344073	38.6	21.65	16.6	9.05	k1.2	expressed protein At5g13470	AT5G13470	1e-26	-	Unidentified function	biological process unknown	-
SF_49-199R	SF_49-199R	FG343457	62.2	26.35	13.35	3.3	k1.2	expressed protein At5g16460.1	AT5G16460	2e-47	-	Unidentified function	biological process unknown	-
C_SF_60-200R	SF_60-200R	FG343160	46.5	19.55	16.4	16.25	k1.1	expressed protein At5g19860	AT5G19860	1e-47	-	Unidentified function	biological process unknown	-
C_SF_9-197R	SF_9-197R	FG344089	25.9	15.1	13.75	6.3	k1.2	expressed protein At5g44170	AT5G44170	2e-73	-	Unidentified function	biological process unknown	-
SF_80-202r	SF_80-202R	FG343676	153.3	17.15	8.85	9	k1.1	expressed protein AT5g45690/MRA19.8	AT5G45690	4e-45	-	Unidentified function	biological process unknown	162, 852
C_SF_11-e09	SF_11-e09	FG345541	80.8	24.05	14.7	24.95	k1.1	expressed protein At5g48385	AT5G48385	2e-90	-	Unidentified function	biological process unknown	-
C_SF_58-199R	SF_58-199R	FG343465	90.05	6.7	5.05	5.3	k1.1	expressed protein At5g53330/K19E1.13	AT5G53330	2e-43	-	Unidentified function	biological process unknown	-
C_SF_10-a12	024-027-H24	BQ593120	182.4	39.15	30.75	47.15	k1.1	expressed protein At5g54540.1	AT5G54540	9e-33	-	Unidentified function	biological process unknown	-
C_SF_09-b08	SF_09-b08	FG344708	2.05	4.4	11.8	31.05	k2.2	expressed protein At5g58250	AT5G58250	1e-61	-	Unidentified function	biological process unknown	-
C_SF_08-e12	SF_08-e12, SF_14-d06	FG345014, FG345696	7.6	39.75	52.05	60.375	k2.1	expressed protein At5g59411	AT5G59410	2e-53	-	Unidentified function	biological process unknown	-
C_SF_41-196R	SF_41-196R	FG344167	45.4	21.65	17.9	13.65	k1.1	expressed protein At5g62090	AT5G62090	1e-54	-	Unidentified function	biological process unknown	-
SF_64-197R	SF_64-197R	FG344126	254.5	40.35	19.95	7.15	k1.1	expressed protein At5g66780	-	2e-17	6,00E-12	Unidentified function	biological process unknown	-
C_SF_6-206R	SF_6-206R	FG343256	119.45	13.85	7.3	10.3	k1.1	expressed protein T22K18.16	AT3G10020	2e-26	-	Unidentified function	biological process unknown	-
C_SF_65-201R	SF_65-201R, SF_9-208R	FG343206, FG343853	107.925	28.125	28.275	29.5	k1.1	expressed protein T8M16.10	AT3G56680	6e-82	-	Unidentified function	biological process unknown	-
SF_43-196R	SF_43-196R	FG344169	17.65	49.3	57.05	47.7	k2.1	hypothetical protein	AT3G18850	-	-	Unidentified function	biological process unknown	-
SF_67-202r	SF_67-202R	FG343409	26.3	25.45	18.55	10.75	k1.2	hypothetical protein	AT5G14600	3,00E-22	-	Unidentified function	biological process unknown	-
C_SF_26-197R	SF_26-197R, SF_10-g02	FG344098, FG344641	670.45	316.525	230.6	67.25	k1.2	hypothetical protein At1g04560	AT1G04560	8e-69	-	Unidentified function	biological process unknown	-
C_SF_16-a01	SF_16-a01	FG345138	83.9	17.55	9	9.8	k1.1	hypothetical protein At2g01190	AT2G01190	7e-40	-	Unidentified function	biological process unknown	-
C_SF_94-204R	SF_94-204R	FG343540	25.85	8.4	5.5	5.45	k1.1	hypothetical protein At2g06010	AT2G06010	3e-48	-	Unidentified function	biological process unknown	-
C_SF_10-g12	SF_10-g12	FG344649	128.1	250.85	259.5	508.1	k2.2	hypothetical protein At2g16650	AT2G16650	2e-31	-	Unidentified function	biological process unknown	-
SF_17-g11	SF_17-g11	FG344542	26.95	12.9	11.9	14.45	k1.1	hypothetical protein At3g19630	AT3G19630	1e-106	-	Unidentified function	biological process unknown	-
C_SF_17-g12	SF_17-g12	FG344543	137.45	25.6	27.1	40.6	k1.1	hypothetical protein At3g27090	AT3G27090	4e-92	-	Unidentified function	biological process unknown	-
C_SF_37-195F	SF_37-195F	FG344031	165.55	57.55	42.2	37.35	k1.1	hypothetical protein AT4g11220	AT4G11220	2e-80	-	Unidentified function	biological process unknown	-
C_SF_47-202r	SF_47-202R	FG343397	37.15	25.3	23.85	18.1	k1.2	hypothetical protein At5g55040	AT5G55030	1e-20	-	Unidentified function	biological process unknown	-
C_SF_16-f12	SF_16-f12	FG344921	92.8	141.75	162	303.95	k2.2	hypothetical protein At5g62450	AT5G62440	5e-52	-	Unidentified function	biological process unknown	-
SF_95-202r	SF_95-202R	FG343735	47.65	4.5	3.45	4.9	k1.1	hypothetical protein P0470C02.5-1 Q0DDZ8 (Oryza sativa)	-	-	2.7e-22	Unidentified function	biological process unknown	-
C_SF_05-e11	SF_05-e11	FG345371	50.45	10.7	7.3	2	k1.1	hypothetical protein P0501G08.34	AT4G12680	2e-80	-	Unidentified function	biological process unknown	-
C_SF_03-e07	SF_03-e07	FG345083	611	97.7	48.9	67.3	k1.1	hypothetical protein Q652R5 (Oryza sativa)	-	-	8.2e-35	Unidentified function	biological process unknown	-
C_SF_81-205R	SF_81-205R	FG343243	201.2	16.3	8.55	12.2	k1.1	hypothetical protein Q6R9A5 (Zea mays)	-	-	1,00E-25	Unidentified function	biological process unknown	-
SF_01-c09	SF_01-c09	FG344283	113.15	210.5	233.85	210.3	k2.1	40S ribosomal protein S19-1	-	-	-	Not annotated	unknown	-
C_SF_18-b01	SF_18-b01	FG345641	1	1	4.4	149.1	k2.2	alpha-amylase inhibitor AAI	-	-	-	Not annotated	unknown	-
SF_38-209R	SF_38-209R	FG343326	33.9	8.55	3.95	4.25	k1.1	auxin-responsive protein IAA29	-	-	-	Not annotated	unknown	-
SF_95-199R	SF_95-199R	FG343113	65.7	1	1	1	k1.1	covalently-linked cell wall protein	-	-	-	Not annotated	unknown	-
C_SF_22-195F	SF_22-195F	FG343846	978.85	316.95	308.35	131.8	k1.2	dehydrin 1	-	-	-	Not annotated	unknown	-
C_SF_17-b09	SF_17-b09	FG344965	333.5	66.1	31.05	5.95	k1.2	expressed protein	-	-	-	Not annotated	unknown	-
SF_85-209R	SF_85-209R	FG343809	19.85	36.3	30.75	17.55	k1.2	F14O23.22 protein	-	-	-	Not annotated	unknown	-
SF_11-c10	SF_11-c10	FG345520	25.6	22.5	37.3	103.85	k2.2	glutaredoxin	-	-	-	Not annotated	unknown	-
SF_14-c02	SF_14-c02	FG345680	1	1	5.35	69.75	k2.2	glycine rich protein	-	-	-	Not annotated	unknown	-
SF_82-202r	SF_82-202R	FG343677	79.9	197.6	127.25	50.05	k1.2	glycine-rich protein like	-	-	-	Not annotated	unknown	-
C_SF_13-h08	SF_13-h08	FG345863	14.5	34.1	52.4	85.2	k2.2	granule-bound glycogen (Starch) synthase (EC 2.4.1.11)	-	-	-	Not annotated	unknown	-
024-023-D10	024-023-D10	BQ595135	9.65	75.65	132.95	215.6	k2.1	isopentenyl-diphosphate delta-isomerase II	-	-	-	Not annotated	unknown	-
C_SF_13-b01	SF_13-b01, SF_06-g05	FG345761, FG345473	31.075	111.625	181.55	189.875	k2.1	Kunitz trypsin inhibitor protein	-	-	-	Not annotated	unknown	-
C_SF_89-195F	SF_89-195F	FG344024	3876.3	524.3	405.05	162.65	k1.1	LEA protein	-		-	Not annotated	unknown	-
SF_09-g05	SF_09-g05	FG344474	1768.05	415.7	323.85	105.75	k1.2	LEA protein group I	-	-	-	Not annotated	unknown	-
C_SF_13-a05	SF_13-a05	FG345753	1.4	23.4	54.85	255.7	k2.2	metallothionein-like protein	-	-	-	Not annotated	unknown	-
SF_49-209R	SF_49-209R	FG343334	40.2	7.15	6.35	9.2	k1.1	minus agglutinin	-	-	-	Not annotated	unknown	-
C_SF_60-207R	SF_60-207R	FG343449	17.05	40.4	47.05	22.45	k2.1	mitochondrial import receptor subunit TOM6 homolog	-	-	-	Not annotated	unknown	-
C_SF_85-202r	SF_85-202R	FG343679	30.75	16.6	8.8	8.85	k1.1	PHD finger protein-like	-	-	-	Not annotated	unknown	-
SF_79-201R	SF_79-201R	FG343479	90.75	19.25	10.85	4.9	k1.1	protease inhibitor	-	-	-	Not annotated	unknown	-
SF_15-196R	SF_15-196R	FG344148	582.1	241.7	237.65	191.3	k1.1	putative transcription factor BIM2	-	-	-	Not annotated	unknown	-
SF_05-c09	SF_05-c09	FG345351	14.25	28.6	29.8	24.7	k2.1	seed-specific low molecular weight sulfur-rich protein	-	-	-	Not annotated	unknown	-
024-008-C19	024-008-C19	BQ585527	1	4.05	18.8	38.1	k2.2	senescence-associated protein	-	-	-	Not annotated	unknown	-
C_SF_05-c11	024-009-A17	BQ588116	18.75	40.6	43.25	41.85	k2.1	T4P13.18 protein	-	-	-	Not annotated	unknown	-
SF_02-f02	SF_02-f02	FG345294	282.6	190.05	109.1	30.65	k1.2	thionin like protein	-	-	-	Not annotated	unknown	-
C_SF_02-h05	SF_02-h05	FG345319	1	5.05	8.05	33.3	k2.2	thionin like protein	-	-	-	Not annotated	unknown	-
SF_14-c12	SF_14-c12	FG345690	36.45	66.85	71.2	100.45	k2.1	tyrosine decarboxylase 2 (EC 4.1.1.25)	-	-	-	Not annotated	unknown	-
SF_23-197R	SF_23-197R	FG344096	813.3	415	369.05	331.7	k1.1	vicilin	-	-	-	Not annotated	unknown	-
C_SF_09-e03	SF_09-e03	FG344449	69.85	33.9	29.55	23.45	k1.1	hypothetical protein	-	-	-	Not annotated	unknown	-
C_SF_52-208R	SF_52-208R	FG344013	272.7	65.5	42.1	12.35	k1.2	hypothetical protein	-	-	-	Not annotated	unknown	-
C_SF_75-199R	SF_75-199R	FG343098	119.95	4.15	3.45	2.05	k1.1	hypothetical protein	-	-	-	Not annotated	unknown	-
SF_17-196R	SF_17-196R	FG344149	189.5	97.05	85.2	78.9	k1.1	hypothetical protein	-	-	-	Not annotated	unknown	-
SF_24-204R	SF_24-204R	FG343768	53.5	11.85	9.7	10.15	k1.1	hypothetical protein	-	-	-	Not annotated	unknown	-
SF_32-208R	SF_32-208R	FG344001	118.9	45.45	40.55	43.35	k1.1	hypothetical protein	-	-	-	Not annotated	unknown	-
SF_59-196R	SF_59-196R	FG344180	167.3	68.7	49.4	68.35	k1.1	hypothetical protein	-	-	-	Not annotated	unknown	-
SF_68-197R	SF_68-197R	FG344130	77.65	24.8	23.75	20.55	k1.1	hypothetical protein	-	-	-	Not annotated	unknown	-
C_SF_18-a08	SF_18-a08	FG345636	7.4	5	20.9	115.15	k2.2	hypothetical protein	-	-	-	Not annotated	unknown	-
SF_05-h10	SF_05-h10	FG345406	566.2	2439.25	2842.85	3439.55	k2.1	hypothetical protein	-	-	-	Not annotated	unknown	-
C_SF_16-e01	SF_16-e01	FG344791	17.9	44	49	47.35	k2.1	hypothetical protein At2g03440	-	-	-	Not annotated	unknown	-
SF_91-202r	SF_91-202R	FG343731	55.75	3.15	2.15	2.65	k1.1	hypothetical protein At5g19875/F28I16.2	-	-	-	Not annotated	unknown	-
SF_22-209R	SF_22-209R	FG343313	78.4	46.95	39.15	32.65	k1.1	hypothetical protein At5g62820	-	-	-	Not annotated	unknown	-
SF_28-195F	SF_28-195F	FG344023	301.85	50.4	41.85	20.15	k1.1	hypothetical protein F13N6.17	-	-	-	Not annotated	unknown	-
SF_73-207R	SF_73-207R	FG343628	37.45	10.85	7.45	9	k1.1	hypothetical protein F16M2.160	-	-	-	Not annotated	unknown	-
C_SF_19-195F	SF_19-195F	FG343843	66.5	113.95	182	191.8	k2.1	hypothetical protein F18L15.150	-	-	-	Not annotated	unknown	-
C_SF_73-209R	SF_73-209R	FG343800	56.25	65.25	47.75	20.65	k1.2	hypothetical protein T10M13.5	-	-	-	Not annotated	unknown	-
C_SF_06-d09	SF_10-f07	no accession no.	30.15	31.4	18	11.1	k1.2	unknown	-	-	-	Not annotated	unknown	-
C_SF_08-b03	SF_08-b03	FG344375	26.95	2.95	1.45	1.9	k1.1	unknown	-	-	-	Not annotated	unknown	-
C_SF_09-b02	SF_95-203R	FG343754	67.5	21.65	20.05	12.05	k1.1	unknown	-	-	-	Not annotated	unknown	-
C_SF_10-196R	SF_10-196R	FG344145	2828.75	729.55	436.7	548.8	k1.1	unknown	-	-	-	Not annotated	unknown	-
C_SF_12-d08	SF_12-d08	FG345176	31.15	12.85	11.4	10.35	k1.1	unknown	-	-	-	Not annotated	unknown	-
C_SF_15-d01	SF_15-d01, SF_04-f06	FG344494, FG344602	114.2	60.85	45.375	8.325	k1.2	unknown	-	-	-	Not annotated	unknown	-
C_SF_15-f09	SF_15-f09	no accession no.	79.5	42.5	49.45	86.75	k1.1	unknown	-	-	-	Not annotated	unknown	-
C_SF_16-d04	SF_16-d04	FG345174	27.65	23.7	13.8	9.4	k1.2	unknown	-	-	-	Not annotated	unknown	-
C_SF_17-b12	SF_17-b12	FG344968	210.75	47.95	33.7	15.7	k1.1	unknown	-	-	-	Not annotated	unknown	-
C_SF_18-195F	SF_18-195F	FG343842	299.3	61.45	45.15	37.8	k1.1	unknown	-	-	-	Not annotated	unknown	-
C_SF_30-198R	SF_30-198R	FG344163	343.75	67.75	22.45	35.15	k1.1	unknown	-	-	-	Not annotated	unknown	-
C_SF_47-200R	SF_47-200R	FG343144	88.15	33.05	24.75	26.95	k1.1	unknown	-	-	-	Not annotated	unknown	-
C_SF_48-200R	SF_48-200R	FG343145	34.85	8.8	6.25	7.1	k1.1	unknown	-	-	-	Not annotated	unknown	-
C_SF_55-195F	SF_55-195F	FG344045	27.7	12.5	6.65	5.9	k1.1	unknown	-	-	-	Not annotated	unknown	-
C_SF_55-209R	SF_55-209R	FG343339	54.05	17.6	9.85	2.5	k1.2	unknown	-	-	-	Not annotated	unknown	-
C_SF_61-200R	SF_61-200R	FG343161	330.4	112.5	91.45	73.05	k1.1	unknown	-	-	-	Not annotated	unknown	-
C_SF_65-209R	SF_65-209R	FG343344	178.5	32.5	11.75	1.2	k1.1	unknown	-	-	-	Not annotated	unknown	-
C_SF_7-198R	SF_7-198R	FG344208	123.1	18.15	10.85	10.2	k1.1	unknown	-	-	-	Not annotated	unknown	-
C_SF_74-198R	SF_74-198R	no accession no.	221.2	30.2	27.15	20.5	k1.1	unknown	-	-	-	Not annotated	unknown	-
C_SF_85-204R	SF_85-204R	FG343534	197.5	77.45	49.45	43.45	k1.1	unknown	-	-	-	Not annotated	unknown	-
SF_05-c01	SF_05-c01	FG345344	105.25	13.85	9.7	2.85	k1.1	unknown	-	-	-	Not annotated	unknown	-
SF_07-e09	SF_07-e09	FG344670	57	8.7	5.7	1	k1.1	unknown	-	-	-	Not annotated	unknown	-
SF_16-f07	SF_16-f07	FG344916	469.3	91.55	59.5	76	k1.1	unknown	-	-	-	Not annotated	unknown	-
SF_17-210R	SF_17-210R	FG344062	43.95	5.3	5.7	2.3	k1.1	unknown	-	-	-	Not annotated	unknown	-
SF_17-e12	SF_17-e12	FG344996	286.85	193.45	174.8	74.65	k1.2	unknown	-	-	-	Not annotated	unknown	-
SF_17-g01	SF_17-g01	FG344533	464.2	456.1	471.55	109.7	k1.2	unknown	-	-	-	Not annotated	unknown	42
SF_21-209R	SF_21-209R	FG343312	79.3	7.8	4.95	3.9	k1.1	unknown	-	-	-	Not annotated	unknown	-
SF_48-205R	SF_48-205R	FG343948	279.9	202.5	164.85	28.4	k1.2	unknown	-	-	-	Not annotated	unknown	-
SF_5-208R	SF_5-208R	FG343851	261.75	103.25	45.5	10.55	k1.2	unknown	-	-	-	Not annotated	unknown	-
SF_57-195F	SF_57-195F	FG344046	1375.65	1466.35	657.6	275.75	k1.2	unknown	-	-	-	Not annotated	unknown	-
SF_60-210R	SF_60-210R	FG343356	47.05	60	45	14.9	k1.2	unknown	-	-	-	Not annotated	unknown	-
SF_64-203r	SF_64-203R	FG343514	94.65	1.5	1	1	k1.1	unknown	-	-	-	Not annotated	unknown	-
SF_69-197R	SF_69-197R	FG344131	108.75	28.35	29.4	23.45	k1.1	unknown	-	-	-	Not annotated	unknown	-
SF_71-203r	SF_71-203R	FG343520	783.4	797	355.1	132.3	k1.2	unknown	-	-	-	Not annotated	unknown	-
SF_92-208R	SF_92-208R	FG343297	95.4	33.6	10.6	11.65	k1.1	unknown	-	-	-	Not annotated	unknown	-
SF_93-205R	SF_93-205R	FG343250	28.05	15	7.65	2.95	k1.2	unknown	-	-	-	Not annotated	unknown	-
SF_94-208R	SF_94-208R	no accession no.	77.65	22.1	16.2	17.95	k1.1	unknown	-	-	-	Not annotated	unknown	-
C_SF_02-a01	SF_02-a01	FG345262	575.45	2091.65	2418.2	2861.5	k2.1	unknown	-	-	-	Not annotated	unknown	-
C_SF_04-e03	SF_04-e03, SF_05-d01, SF_05-g09	FG344588, FG345355, FG345394	35.9	200.067	357.533	439.6	k2.1	unknown	-	-	-	Not annotated	unknown	-
C_SF_05-a01	SF_05-c03, SF_05-h04, SF_06-c01, SF_08-g12, SF_11-b03, SF_12-h03, SF_18-c08	FG345346, FG345400, FG345432, FG344417, FG345503, FG345623, FG345655	194.15	332.121	374.857	300.014	k2.1	unknown	-	-	-	Not annotated	unknown	-
C_SF_05-b02	SF_05-b02	FG345337	74.2	180.9	428.5	1025.5	k2.2	unknown	-	-	-	Not annotated	unknown	-
C_SF_05-d07	SF_05-d07, SF_12-f07	FG345357, FG345228	20.925	150.325	336.975	564.025	k2.1	unknown	-	-	-	Not annotated	unknown	-
C_SF_10-h02	SF_10-h02, SF_18-c03	FG344651, FG345650	28.075	52.35	57.65	55.6	k2.1	unknown	-	-	-	Not annotated	unknown	-
C_SF_12-c03	SF_12-c03, SF_02-a06, SF_06-d04, SF_11-d06	FG345598, FG345527, FG345267, FG345444	117.537	396.775	527.55	443.95	k2.1	unknown	-	-	-	Not annotated	unknown	-
C_SF_13-f06	SF_13-f06	FG345838	3.65	1.85	8.2	26.75	k2.2	unknown	-	-	-	Not annotated	unknown	-
C_SF_14-g08	SF_14-g08	FG345733	10.95	29.1	163.5	527.05	k2.2	unknown	-	-	-	Not annotated	unknown	-
SF_02-f11	SF_02-f11	FG345303	1.05	6.55	28.1	107.7	k2.2	unknown	-	-	-	Not annotated	unknown	-
SF_04-h05	SF_04-h05	FG344816	19	43.45	68.15	90.4	k2.1	unknown	-	-	-	Not annotated	unknown	-
SF_06-d11	SF_06-d11	FG345448	47.6	42.55	96.9	191	k2.2	unknown	-	-	-	Not annotated	unknown	-
SF_08-g11	SF_08-g11	FG344416	51.9	86.7	133.6	132.1	k2.1	unknown	-	-	-	Not annotated	unknown	-
SF_10-d04	SF_10-d04	FG344440	42.65	60.7	62.05	126.6	k2.2	unknown	-	-	-	Not annotated	unknown	-
SF_11-b02	SF_11-b02	FG345502	3.6	12.95	31.9	34.15	k2.1	unknown	-	-	-	Not annotated	unknown	-
SF_11-h03	SF_11-h03	FG345564	73.05	95.15	160.6	218.35	k2.2	unknown	-	-	-	Not annotated	unknown	694
SF_12-a04	SF_12-a04	FG345591	4.55	49.35	60.5	118.55	k2.1	unknown	-	-	-	Not annotated	unknown	-
SF_12-e06	SF_12-e06	FG345185	179.8	384.75	465.4	334.55	k2.1	unknown	-	-	-	Not annotated	unknown	-
SF_13-d06	SF_13-d06	FG345814	1	1	4.9	205.65	k2.2	unknown	-	-	-	Not annotated	unknown	-
SF_14-a03	SF_14-a03	FG345777	8.8	14.7	31.4	54.2	k2.2	unknown	-	-	-	Not annotated	unknown	-
SF_14-a08	SF_14-a08	FG345782	111.6	160	221.05	334.3	k2.2	unknown	-	-	-	Not annotated	unknown	-
SF_15-a10	SF_15-a10	FG345043	34.2	26.95	63.35	135.65	k2.2	unknown	-	-	-	Not annotated	unknown	-
SF_16-g10	SF_16-g10	FG344931	6.65	31.3	32.7	31.55	k2.1	unknown	-	-	-	Not annotated	unknown	-
SF_17-f04	SF_17-f04	no accession no.	107.35	260.3	253.4	177.6	k2.1	unknown	-	-	-	Not annotated	unknown	-
SF_75-208R	SF_75-208R	FG343151	41	85.15	92.25	63.15	k2.1	unknown	-	-	-	Not annotated	unknown	-
