# Supplementary material for: Transcript profiles uncover temporal and stress-induced changes of metabolic pathways in germinating sugar beet seeds
Source: BMC Plant Biol. 2008 Dec 1;8:122. doi: 10.1186/1471-2229-8-122 (PMC2632670; doi:10.1186/1471-2229-8-122)
Supplement: Additional file 2 — Table A2: List of genes expressed abundantly in dry and germinating sugar beet seeds. [file 1471-2229-8-122-S2.xls]

## Sheet: Tabelle1
Table A2. List of genes expressed abundantly in dry and germinating sugar beet seeds.
No.	Contig	Singleton identity	GeneBank accession no.	Averaged normalized signal intensity				Cluster	Similarity to gene product	A. thaliana closest gene homolog (<1e-20)	E-value (homology to A.th gene product)	E-value (homology to gene product of other plant species)	Functional category	Functional subcategory	Group	Homology to protein spot (Supplemental table SD1 in Catusse et al., 2008)
				T0	T1	T50	T95
Genes preferentially or specifically expressed in dry seeds
1	C_SF_55-198R	SF_16-197R	FG344092	4326.75	89.6	77.7	40.55	k1.1	7S globulin	AT3G22640	1e-31	-	Seed specific protein	Storage protein	1	115, 951, 952
2	SF_20-195F	SF_20-195F	FG343844	1543.75	388.75	356.45	225.85	k1.1	vicilin	AT3G22640	2e-33	-	Seed specific protein	Storage protein	1	-
3	SF_33-205R	SF_33-205R	FG343695	1057.7	47.6	20.7	9.7	k1.1	vicilin-like protein	-	-	1.2e-21	Seed specific protein	Storage protein	1	-
4	C_SF_03-d10	SF_65-195F	FG343922	1316.3	575.4	377.55	108.35	k1.2	glycine-rich protein / oleosin	AT3G01570	7e-42	-	Seed specific protein	Storage protein	1	-
5	SF_46-198R	SF_46-198R	FG344236	1096.4	200.4	109.65	33.5	k1.2	LEA protein D34	AT3G22490	1e-36	-	Seed specific protein	Maturation protein	1	286
6	C_SF_7-197R	SF_17-a04	FG344948	4102.4	695.9	474.6	143.3	k1.2	LEA protein group I	AT5G06760	8e-43	-	Seed specific protein	Maturation protein	1	-
		SF_09-a04	FG344692	2957.45	867.3	570.55	192.4	k1.2	LEA protein group I	AT5G06760	8e-43	-	Seed specific protein	Maturation protein	1	-
		SF_40-196R	FG344166	5699.4	1424.1	1035.55	269.7	k1.2	LEA protein group I	AT5G06760	8e-43	-	Seed specific protein	Maturation protein	1	-
7	C_SF_28-198R	SF_17-h09	FG344552	3499.65	939.6	615.5	204.75	k1.2	LEA protein	AT5G06760	1e-26	-	Seed specific protein	Maturation protein	1	-
		SF_18-f03	FG345195	2253	718.15	449.7	131.45	k1.2	LEA protein	AT5G06760	1e-26	-	Seed specific protein	Maturation protein	1	-
8	C_SF_64-200R	SF_54-210R	FG343352	1371.65	281.05	144.7	22.1	k1.2	LEA protein	AT2G42560	2e-25	-	Seed specific protein	Maturation protein	1	-
		SF_64-200R	FG343163	1027.35	279.1	159.65	74.95	k1.2	LEA protein	AT2G42560	2e-25	-	Seed specific protein	Maturation protein	1	-
9	C_SF_21-196R	SF_40-201R	FG343189	1154.55	152.55	173.75	25.65	k1.2	Em-like protein GEA1 (EM1)	AT3G51810	2e-39	-	Seed specific protein	Maturation protein	1	195, 196, 599
10	C_SF_29-198R	SF_29-198R	FG344225	1232	85.85	70	10.7	k1.1	seed-specific metallothionein-like protein	AT2G23240	2e-26	-	Seed specific protein	Maturation protein	1	-
11	C_SF_17-c06	SF_10-b03	FG344880	3160.4	1363.25	1050.3	269.85	k1.2	dehydrin/response ABA	AT5G66400	2e-40	-	Seed specific protein	Maturation protein	1	-
		SF_17-c06	FG344881	2508.35	1147.25	797.25	200.05	k1.2	dehydrin/response ABA	AT5G66400	2e-40	-	Seed specific protein	Maturation protein	1	-
		SF_11-e11	FG345543	2105.65	832.6	669.05	196.1	k1.2	dehydrin/response ABA	AT5G66400	2e-40	-	Seed specific protein	Maturation protein	1	-
		SF_12-f06	FG345227	2442.1	1098.2	860.85	233.95	k1.2	dehydrin/response ABA	AT5G66400	2e-40	-	Seed specific protein	Maturation protein	1	-
12	C_SF_91-198R	SF_11-e03	FG345535	1199.85	948.65	711	467.45	k1.1	60S ribosomal protein L15	AT4G16720	1e-109	-	Protein metabolism	Protein biosynthesis	1	-
13	C_SF_15-f12	SF_14-201R	FG343609	1183.05	647.1	576.6	346.2	k1.1	40S ribosomal protein S7	AT1G48830	2e-79	-	Protein metabolism	Protein biosynthesis	1	-
14	C_SF_14-g11	SF_14-g11	FG345735	1003.65	450.05	417.8	446.7	k1.1	40S ribosomal protein S21	AT5G27700	3e-31	-	Protein metabolism	Protein biosynthesis	1	-
15	C_SF_36-198R	SF_67-197R	FG344129	2538.1	382	393.8	545	k1.1	translation initiation factor SUI1	AT1G54290	1e-54	-	Protein metabolism	Protein biosynthesis	1	-
		024-005-H19	BQ583695	1513.05	277	257.7	297.8	k1.1	translation initiation factor SUI1	AT1G54290	1e-54	-	Protein metabolism	Protein biosynthesis	1	-
16	C_SF_29-197R	SF_29-197R	FG344100	1086.7	381.3	357.1	297.15	k1.1	eukaryotic elongation factor 1B alpha-subunit	AT5G19510	7e-92	-	Protein metabolism	Protein biosynthesis	1	248, 249, 250, 251
17	C_SF_63-197R	SF_52-195F	FG344043	1097.1	492.45	566.45	428.95	-	eukaryotic elongation factor 1-beta	AT1G30230	1e-97	-	Protein metabolism	Protein biosynthesis	1	248, 249, 250, 251
18	SF_51-198R	SF_51-198R	FG344240	1221.4	24.2	5.5	0.4	k1.1	17.4 kDa class I heat shock protein	AT3G46230	1e-49	-	Protein metabolism	Post-translational modification and folding	1	190, 194
19	C_SF_09-h08	SF_07-h01	FG345074	3326.35	2824.85	1319	982.75	k1.1	heat shock cognate protein 80	-	-	0	Protein metabolism	Post-translational modification and folding	1	19, 20, 415
		SF_10-f09	FG344636	2178.35	1430.35	789	826.85	k1.1	heat shock cognate protein 80	-	-	0	Protein metabolism	Post-translational modification and folding	1	-
		SF_47-195F	FG344040	1209.3	737.65	474.7	394.35	k1.1	heat shock cognate protein 80	-	-	0	Protein metabolism	Post-translational modification and folding	1	-
		SF_92-196R	FG344196	2008.4	1265.05	746.2	646.25	k1.1	heat shock cognate protein 80	-	-	0	Protein metabolism	Post-translational modification and folding	1	-
20	C_SF_93-197R	SF_93-197R	FG344202	1208.1	509.85	454.5	278.15	-	chloroplast 20 kDa chaperonin	AT5G20720	4e-50	-	Protein metabolism	Post-translational modification and folding	1	-
21	C_SF_12-a08	SF_12-a08	FG345594	1112.45	377.75	449.8	633.15	k1.1	ADP-ribosylation factor	AT1G10630	1e-102	-	Protein metabolism	Post-translational modification and folding	1	-
22	C_SF_61-210R	SF_7-195F	FG343832	3850.85	553.75	264.1	187.1	k1.1	senescence-associated protein Q9AVH2 (Pisum sativum)	-	-	7,00E-75	Unclassified	Unclassified	1	-
		SF_6-196R	FG344142	3663.7	440.5	370.8	467.15	k1.1	senescence-associated protein Q9AVH2 (Pisum sativum)	-	-	7,00E-75	Unclassified	Unclassified	1	-
23	SF_93-207R	SF_93-207R	FG343641	2747.95	418.95	517.9	132.2	-	preproMP27-MP32 precursor/cupin family protein	AT2G28490	3e-43	-	Unclassified	Unclassified	1	-
24	C_SF_53-204R	SF_43-195F	FG344037	3080.55	1147.35	963	903.25	k1.1	translationally controlled tumor protein homolog (TCTP)	AT3G16640	2e-68	-	Unidentified function	biological process unknown	1	-
		SF_08-f11	FG345025	2363.35	952.7	876.6	1147.7	k1.1	translationally controlled tumor protein homolog (TCTP)	AT3G16640	2e-68	-	Unidentified function	biological process unknown	1	-
25	C_SF_10-196R	SF_10-196R	FG344145	2828.75	729.55	436.7	548.8	k1.1	unknown	-	-	-	Not annotated	unknown	1	-
26	C_SF_89-195F	SF_89-195F	FG344024	3876.3	524.3	405.05	162.65	k1.1	LEA protein	-	-	-	Not annotated	unknown	1	-
		SF_05-d02	FG345356	2296.15	414.1	331.75	100.3	k1.1	LEA protein	-	-	-	Not annotated	unknown	1	-
27	SF_09-g05	SF_09-g05	FG344474	1768.05	415.7	323.85	105.75	k1.2	LEA protein group I	-	-	-	Not annotated	unknown	1	-
28	SF_57-195F	SF_57-195F	FG344046	1375.65	1466.35	657.6	275.75	k1.2	unknown	-	-	-	Not annotated	unknown	1	-
Genes highly expressed both in dry and germinating seeds
1	C_SF_17-a11	SF_17-a11	FG344955	2969.4	1912.5	3228.05	1476.5	-	LEA protein group 3	AT1G52690	1e-40	-	Seed specific protein	Maturation protein	2	-
		SF_02-e12	FG345293	2454.2	2121.1	3787.75	2086.15	-	LEA protein group 3	AT1G52690	1e-40	-	Seed specific protein	Maturation protein	2	-
		SF_85-195F	FG343939	2328.1	2206.25	3607.65	1221.95	-	LEA protein group 3	AT1G52690	1e-40	-	Seed specific protein	Maturation protein	2	-
2	C_SF_15-g05	SF_17-d11	FG344984	534.5	1016.2	729.1	517.7	-	H/ACA ribonucleoprotein complex	AT3G03920	1e-76	-	RNA metabolism	RNA metabolism	2	-
3	C_SF_20-197R	SF_20-197R	FG344094	1203.15	1705.15	1651.1	1326.75	-	60S ribosomal protein L2 (L8)	AT4G36130	1e-144	-	Protein metabolism	Protein biosynthesis	2	-
		SF_12-c07	FG345602	1004.7	1685.8	1551.7	1338.05	-	60S ribosomal protein L2 (L8)	AT4G36130	1e-144	-	Protein metabolism	Protein biosynthesis	2	-
4	C_SF_01-h01	SF_01-h01	FG344335	756.2	1150.05	1228.05	978.35	-	60S ribosomal protein L5	AT5G39740	1e-102	-	Protein metabolism	Protein biosynthesis	2	-
5	C_SF_18-e04	SF_61-196R	FG344182	915.4	917.25	1133.2	697	-	60S ribosomal protein L7A	AT3G62870	4e-21	-	Protein metabolism	Protein biosynthesis	2	-
6	C_SF_09-c07	SF_6-197R	FG344055	1390.95	1352.45	1177.65	900.15	-	60S ribosomal protein L7-1	AT2G01250	1e-117	-	Protein metabolism	Protein biosynthesis	2	-
7	C_SF_80-209R	SF_80-209R	FG343805	630.75	1121.75	943.9	453.2	k1.2	60S ribosomal protein L10a	AT5G22440	1e-101	-	Protein metabolism	Protein biosynthesis	2	-
8	C_SF_08-a07	SF_08-a07	FG344367	986.5	1161.85	1361.2	1041.35	-	60S ribosomal protein L19	AT1G02780	1e-90	-	Protein metabolism	Protein biosynthesis	2	-
		SF_2-195F	FG343827	980.5	1154.25	1386.35	712.3	-	60S ribosomal protein L19	AT1G02780	1e-90	-	Protein metabolism	Protein biosynthesis	2	-
9	C_SF_01-b07	SF_42-204R	FG343778	1139.4	1133.7	1205.1	858.1	-	60S ribosomal protein L21	AT1G09590	2e-84	-	Protein metabolism	Protein biosynthesis	2	-
10	C_SF_15-h08	SF_30-196R	FG344157	628.2	1017.25	1095.85	805	-	60S ribosomal protein L23	AT3G04400	8e-77	-	Protein metabolism	Protein biosynthesis	2	-
11	C_SF_03-e01	SF_24-197R	FG344097	954.8	928.2	1035.1	716.15	-	60S ribosomal protein L28	AT2G19730	4e-53	-	Protein metabolism	Protein biosynthesis	2	-
12	C_SF_04-g10	SF_04-g10	FG344809	621.05	699.3	900.05	1145.05	-	60S ribosomal protein L37a	AT3G60245	6e-46	-	Protein metabolism	Protein biosynthesis	2	-
13	C_SF_09-f10	SF_16-f04	FG344913	1259.2	1420.8	1270.35	988.9	-	60S acidic ribosomal protein P0	AT2G40010	1e-106	-	Protein metabolism	Protein biosynthesis	2	613
		SF_09-f10	FG344467	1133.55	1092.75	985.3	892.6	-	60S acidic ribosomal protein P0	AT2G40010	1e-106	-	Protein metabolism	Protein biosynthesis	2	-
		SF_59-195F	FG344048	1121.25	984.65	965.85	671.25	-	60S acidic ribosomal protein P0	AT2G40010	1e-106	-	Protein metabolism	Protein biosynthesis	2	-
14	C_SF_46-205R	SF_46-205R	FG343164	1196.45	1272.6	1150.8	945.25	-	60S acidic ribosomal protein P1	AT1G01100	1e-35	-	Protein metabolism	Protein biosynthesis	2	-
		SF_14-c11	FG345689	951.85	1002.35	859	750.8	-	60S acidic ribosomal protein P1	AT1G01100	1e-35	-	Protein metabolism	Protein biosynthesis	2	-
15	C_SF_24-199R	SF_24-199R	FG343088	1205.5	753.95	798.9	891.75	-	60S acidic ribosomal protein P2	AT2G27710	2e-37	-	Protein metabolism	Protein biosynthesis	2	-
16	C_SF_72-195F	SF_10-e12	FG344629	1159	1648.85	1422.05	1341.1	-	40S ribosomal protein S3	AT2G31610	1e-113	-	Protein metabolism	Protein biosynthesis	2	-
		SF_72-195F	FG343928	849.65	1303.05	1159.65	857.1	-	40S ribosomal protein S3	AT2G31610	1e-113	-	Protein metabolism	Protein biosynthesis	2	-
		SF_09-a08	FG344696	968.9	1402.75	1226.25	1087.4	-	40S ribosomal protein S3	AT2G31610	1e-113	-	Protein metabolism	Protein biosynthesis	2	-
17	C_SF_17-205R	SF_18-d01	FG345660	1108.75	1092.45	906.15	548.8	-	40S ribosomal protein S6	AT4G31700	1e-124	-	Protein metabolism	Protein biosynthesis	2	169
		SF_17-e08	FG344993	1014.7	764.6	688.4	543.05	-	40S ribosomal protein S6	AT4G31700	1e-124	-	Protein metabolism	Protein biosynthesis	2	-
18	C_SF_16-198R	SF_16-198R	FG344216	831.8	1472.3	1421.75	879.05	-	40S ribosomal protein S8	AT5G20290	1e-105	-	Protein metabolism	Protein biosynthesis	2	-
19	C_SF_08-a02	SF_95-208R	FG343299	845.85	1342.7	1407.05	981.55	-	40S ribosomal protein S9	AT5G39850	1e-101	-	Protein metabolism	Protein biosynthesis	2	-
20	C_SF_13-c08	SF_32-195F	FG344027	874.15	1054.4	1093.5	759.15	-	40S ribosomal protein S9	AT5G39850	1e-101	-	Protein metabolism	Protein biosynthesis	2	-
		SF_10-g09	FG344646	886.5	921.3	1027.95	889.3	-	40S ribosomal protein S9	AT5G39850	1e-101	-	Protein metabolism	Protein biosynthesis	2	-
21	C_SF_04-c08	SF_53-197R	FG344118	1332.85	1430.6	1219.05	1224.35	-	40S ribosomal protein S10	AT4G25740	3e-83	-	Protein metabolism	Protein biosynthesis	2	-
22	C_SF_26-206R	SF_43-202R	FG343394	1271.2	1422.95	1688.95	1115.85	-	40S ribosomal protein S12	AT1G15930	2e-52	-	Protein metabolism	Protein biosynthesis	2	891
23	C_SF_02-b10	SF_14-197R	FG344091	647.15	1064.9	849.8	807.05	-	40S ribosomal protein S16	AT2G09990	3e-67	-	Protein metabolism	Protein biosynthesis	2	-
24	C_SF_06-d01	SF_17-e03	FG344988	816.1	1261.75	1197	825.3	-	40S ribosomal protein S19-1	AT3G02080	1e-65	-	Protein metabolism	Protein biosynthesis	2	-
25	C_SF_15-g07	SF_36-202R	FG343725	922.85	1101	1106.55	941.4	-	40S ribosomal protein S23	AT5G02960	1e-81	-	Protein metabolism	Protein biosynthesis	2
26	C_SF_14-198R	SF_14-198R	FG344214	1934.15	2655.55	2828.35	2588.4	-	eukaryotic elongation factor 1A	AT5G60390	1e-111	-	Protein metabolism	Protein biosynthesis	2	662, 664
		SF_05-h11	FG345407	1004.25	1217.25	1184.85	1408.7	-	eukaryotic elongation factor 1A	AT5G60390	1e-111	-	Protein metabolism	Protein biosynthesis	2	-
27	C_SF_63-200R	SF_63-200R	FG343162	3425.05	2529.15	1492.8	1486.45	-	heat shock 70 kDa protein	AT3G09440	2e-39	-	Protein metabolism	Post-translational modification and folding	2	25, 27, 31, 32, 33, 39, 595, 725, 738, 768
28	C_SF_06-f12	024-020-I06	BQ589747	1600.7	2549.7	2203.6	1809.65	-	eukaryotic elongation factor 1A	AT5G60390	0	-	Protein metabolism	Protein biosynthesis	2	662, 664
29	C_SF_01-a07	SF_01-a07	FG344257	1327.55	1931.15	1622.4	1685.95	-	eukaryotic elongation factor 1A	AT1G07920	9e-90	-	Protein metabolism	Protein biosynthesis	2	662
30	C_SF_15-f02	SF_15-f02	FG344517	905.65	1263.7	905.45	707.5	-	eukaryotic elongation factor 2 (EF-2)	AT1G56070	1e-152	-	Protein metabolism	Protein biosynthesis	2	3, 7, 9, 669, 688
31	C_SF_01-e08	SF_66-197R	FG344128	1194.55	1218	988.8	664.4	-	nascent polypeptide associated complex	AT3G12390	3e-86	-	Protein metabolism	Protein biosynthesis	2	252
32	C_SF_18-h10	SF_18-h10	FG345222	641.3	847.8	759.1	1241.9	-	ubiquitin-like protein	AT4G05320	1e-139	-	Protein metabolism	Protein degradation	2	-
33	SF_17-h02	SF_17-h02	FG344545	593.65	986.7	792.6	1113.2	-	polyubiquitin (UBQ14)	AT4G02890	3e-73	-	Protein metabolism	Protein degradation	2	-
34	C_SF_77-195F	SF_77-195F	FG343933	1847.55	1070.7	1023.3	1275.3	-	S-adenosyl-L-methionine synthase	AT3G17390	0	-	Amino acid metabolism	Methionine cycle	2	217, 636, 709, 710
35	C_SF_88-198R	SF_88-198R	FG343374	1139.4	709.7	615.35	822.1	-	S-adenosyl-L-methionine synthase	AT3G17390	7e-74	-	Amino acid metabolism	Methionine cycle	2	709, 710
36	C_SF_09-b12	SF_17-a10	FG344954	1154.45	760.8	1225.8	601.1	-	YGGT family protein	AT4G27990	9e-57	-	Unclassified	Unclassified	2	-
37	C_SF_18-d07	SF_92-202R	FG343732	509.45	811	1007.7	722.15	-	hydroxyproline rich glycoprotein PsHRGP1	AT2G20450	1e-58	-	Unidentified function	biological process unknown	2	-
38	C_SF_43-199R	SF_43-199R	FG343391	438.4	1029.6	623.6	373.85	-	fibrillarin-1 (SKP1 interacting partner 7)	AT4G25630	9e-98	-	Unidentified function	biological process unknown	2	-
39	C_SF_58-195F	SF_58-195F	FG344047	1603.4	1974.75	2274	1540.4	-	QM-like protein	AT1G26910	3e-96	-	Unidentified function	biological process unknown	2	-
40	C_SF_67-195F	SF_67-195F	FG343924	1008.95	953.25	1020.65	826.1	-	NC domain-containing protein	AT5G06370	6e-91	-	Unidentified function	biological process unknown	2	-
41	C_SF_13-a05	SF_18-a03	FG345633	1038.1	1671.4	1514.5	1407.45	k2.2	metallothionein-like protein	-	-	-	Not annotated	unknown	2	-
Genes preferentially or specifically expressed in germinating seeds
1	C_SF_01-g03	SF_94-198R	FG343377	1724.7	6213	5924.4	6887.4	k2.1	glycine-rich RNA binding protein	AT2G21660	5e-63	-	RNA metabolism	RNA metabolism	3	-
		SF_01-g03	FG344325	927.95	4621.15	4582.05	5315	k2.1	glycine-rich RNA binding protein	AT2G21660	5e-63	-	RNA metabolism	RNA metabolism	3	-
		SF_01-b01	FG344263	1491.75	6115.45	5911.75	6142.4	k2.1	glycine-rich RNA binding protein	AT2G21660	5e-63	-	RNA metabolism	RNA metabolism	3	-
2	C_SF_02-b09	024-021-E06	BQ592168	495.2	2008.35	1430.15	852.75	-	glycine-rich RNA-binding protein PsGRBP	AT4G13850	4e-55	-	RNA metabolism	RNA metabolism	3	-
		SF_02-b09	FG345247	366.7	1346.7	1096.2	802.1	-	glycine-rich RNA-binding protein PsGRBP	AT4G13850	4e-55	-	RNA metabolism	RNA metabolism	3	-
3	C_SF_27-200R	SF_27-200R	FG343131	1297.45	2751.05	2732.55	2295.85	k2.1	60S ribosomal protein L3A	AT1G43170	0	-	Protein metabolism	Protein biosynthesis	3	-
4	C_SF_34-198R	SF_08-h01	FG344418	406.95	1061.7	1005.2	683.95	k2.1	60S ribosomal protein L24	AT2G36620	5e-74	-	Protein metabolism	Protein biosynthesis	3	-
5	C_SF_18-a05	SF_18-a05	FG345634	766.1	1403.55	1171.6	921.85	k2.1	60S ribosomal protein L37	AT3G16080	8e-47	-	Protein metabolism	Protein biosynthesis	3	-
6	C_SF_10-g03	SF_10-g03	FG344642	573.8	2420.4	871.9	1225	-	heat shock 70 protein	AT5G02500	0	-	Protein metabolism	Post-translational modification and folding	3	24, 595, 692, 725, 738, 768
7	C_SF_72-209R	SF_72-209R	FG343799	265.25	1045.9	1092.25	743.6	k2.1	p23 co-chaperone	AT4G02450	2e-46	-	Protein metabolism	Post-translational modification and folding	3	-
8	C_SF_01-d08	SF_45-196R	FG344171	74.25	1884.3	1289.9	1051.9	k2.1	cysteine protease	AT1G47128	3e-68	-	Protein metabolism	Protein degradation	3	-
9	C_SF_04-d05	SF_18-d06	FG345664	20.45	424.8	609.05	1703.95	k2.1	cysteine-type endopeptidase	AT1G02305	1e-149	-	Protein metabolism	Protein degradation	3	-
10	C_SF_09-d02	SF_09-f02	FG344460	135.3	357.75	720.85	1253.9	k2.2	cysteine proteinase (EC 3.4.22.-)	AT5G50260	4e-94	-	Protein metabolism	Protein degradation	3	-
11	C_SF_15-b08	SF_15-b08	FG344479	583.15	1100.4	1436.4	1497.2	k2.1	methionine synthase (EC 2.1.1.14)	AT5G17920	1e-142	-	Amino acid metabolism	methionine cycle	3	16, 17, 18, 223, 224, 296
12	C_SF_1-196R	024-018-M02	BQ591034	1639.8	1663.05	1899.7	2223.65	k2.2	adenosylhomocysteinase (EC 3.3.1.1)	AT4G13940	0	-	Amino acid metabolism	methionine cycle	3	677, 750, 751, 757, 802
		SF_02-a05	FG345266	893.05	1116.25	1305.95	1963.95	k2.2	adenosylhomocysteinase (EC 3.3.1.1)	AT4G13940	0	-	Amino acid metabolism	methionine cycle	3	-
13	C_SF_12-b11	SF_12-b11	FG345587	28.6	275.25	1314.25	4237.55	k2.2	alpha-amylase (EC 3.2.1.1)	AT4G25000	6e-89	-	Carbohydrate metabolism	starch degradation	3	914, 916, 920
14	SF_07-d06	SF_07-d06	FG344655	42.2	396.2	966.35	1819.75	k2.1	alpha-amylase isozyme 3E	AT4G25000	7e-61	-	Carbohydrate metabolism	starch degradation	3	-
15	C_SF_14-f04	SF_14-f04	FG345717	410.55	731.25	975.9	1303.85	k2.1	cytosolic glutamine synthetase	AT5G37600	0	-	Metabolism of various compounds	nitrate assimilation	3	806
16	SF_09-d07	SF_09-d07	FG344731	554.4	655.8	1067.85	1513.3	k2.2	glyceraldehyde-3-phosphate dehydrogenase (EC 1.2.1.12)	AT3G04120	2e-26	-	Energy	Glycolysis	3	142, 144, 145, 147, 148, 153, 155, 590, 665, 714, 715, 770
17	C_SF_10-h07	SF_10-h07	FG345028	851.2	1035.8	1430	1982.65	k2.2	glyceraldehyde-3-phosphate dehydrogenase (EC 1.2.1.12)	AT1G13440	0	-	Energy	Glycolysis	3	142, 144, 145, 147, 148, 153, 154, 590, 665, 714, 715, 770
		024-008-I02	BQ585639	917.35	731.55	1141.8	1628.4	k2.2	glyceraldehyde-3-phosphate dehydrogenase (EC 1.2.1.12)	AT1G13440	0	-	Energy	Glycolysis	3	-
		024-009-J02	BQ588048	786.95	719.4	1075.7	1639.6	k2.2	glyceraldehyde-3-phosphate dehydrogenase (EC 1.2.1.12)	AT1G13440	0	-	Energy	Glycolysis	3	-
		SF_92-200R	FG343182	740.25	935.3	1485.65	1504.95	k2.2	glyceraldehyde-3-phosphate dehydrogenase (EC 1.2.1.12)	AT1G13440	0	-	Energy	Glycolysis	3	-
18	C_SF_11-e07	SF_11-e07	FG345539	210	828.1	1029.1	1973.85	k2.1	isocitrate lyase (EC 4.1.3.1)	AT3G21720	0	-	Energy	Glyoxylate cycle	3	225, 226, 236a, 683
19	C_SF_07-a02	SF_07-a02	FG344825	69.55	46	151.75	1105.95	k2.2	RuBisCO small subunit 2	AT5G38410	8e-16	-	Energy	Photosynthesis	3	-
20	C_SF_22-197R	SF_22-197R	FG344095	468.4	1010	1109.6	1163.65	k2.1	protein transport protein sec61	AT2G34250	1e-104	-	Transport	Transport	3	-
21	C_SF_10-c06	SF_10-c06	FG344430	550.95	1654.7	1774.2	2690.95	k2.1	mitochondrial adenylate transporter	AT5G13490	1e-174	-	Transport	Transport	3	-
		SF_02-f07	FG345299	444	1249.25	1663.2	3161.4	k2.1	mitochondrial adenylate transporter	AT5G13490	1e-174	-	Transport	Transport	3	-
		SF_07-c02	FG344849	371.35	1149.1	1416.9	1749.1	k2.1	mitochondrial adenylate transporter	AT5G13490	1e-174	-	Transport	Transport	3	-
		024-017-H05	BQ591649	567.6	1517.65	1701.95	2206.4	k2.1	mitochondrial adenylate transporter	AT5G13490	1e-174	-	Transport	Transport	3	-
		SF_92-195F	FG343944	515.5	1038	1153.75	1585	k2.1	mitochondrial adenylate transporter	AT5G13490	1e-174	-	Transport	Transport	3	-
22	C_SF_02-d12	SF_02-d12	FG345281	673.3	628.9	1229.65	1022.75	k2.2	superoxide dismutase [Cu-Zn] (EC 1.15.1.1)	AT1G08830	6e-76	-	Response to stress	Oxygen-detoxifying enzymes	3	889
23	C_SF_15-200R	SF_15-200R	FG343124	510.2	1163.6	1178.6	1080	k2.1	salt tolerance protein 2	AT4G17520	3e-33	-	Response to stress	Response to stress/others	3	-
24	C_SF_14-f06	SF_14-f06	FG345719	22.1	132.3	356.75	1008.8	k2.2	lipid transfer protein StnsLTP	AT2G38540	5e-25	-	Response to stress	Response to stress/others	3	-
25	C_SF_07-b07	SF_16-a12	FG345149	119.25	760.2	960.3	1872.75	k2.1	tubulin alpha chain	AT1G50010	0	-	Cell cycle and DNA processing	Cell cycle and DNA processing	3	617, 752, 766
		SF_07-b07	FG344842	66	663.1	743.65	1273.35	k2.1	tubulin alpha chain	AT1G50010	0	-	Cell cycle and DNA processing	Cell cycle and DNA processing	3	-
		SF_10-h12	FG345033	112.1	852.55	995.8	1838.7	k2.1	tubulin alpha chain	AT1G50010	0	-	Cell cycle and DNA processing	Cell cycle and DNA processing	3	-
		SF_17-d12	FG344985	88.5	685.35	741.85	1329.5	k2.1	tubulin alpha chain	AT1G50010	0	-	Cell cycle and DNA processing	Cell cycle and DNA processing	3	-
26	C_SF_11-b07	SF_14-f07	FG345720	1060.05	1050.15	1094.45	2288.2	k2.2	metallothionein	AT3G09390	2e-27	-	Unclassified	Unclassified	3	-
		SF_11-b07	FG345507	873.35	1126.45	1150.75	2685.05	k2.2	metallothionein	AT3G09390	2e-27	-	Unclassified	Unclassified	3	-
		SF_14-b08	FG345794	1019	1183.6	1259.05	2805.65	k2.2	metallothionein	AT3G09390	2e-27	-	Unclassified	Unclassified	3	-
		SF_25-203R	FG343213	982.6	1026.4	1368.6	2583.2	k2.2	metallothionein	AT3G09390	2e-27	-	Unclassified	Unclassified	3	-
27	SF_01-f11	SF_01-f11	FG344321	549.25	727.8	910.65	2346.4	k2.2	metallothionein	AT3G09390	2e-27	-	Unclassified	Unclassified	3	-
28	C_SF_24-207R	SF_01-f02	FG344312	521.2	800.6	846.65	1043.1	k2.1	expressed protein At1g76010	AT1G76010	8e-90	-	Unidentified function	biological process unknown	3	-
29	C_SF_16-a08	SF_16-a08	FG345145	914.95	1073.95	1210.15	2650.4	k2.2	expressed protein At1g06200.1	AT1G06200	1e-54	-	Unidentified function	biological process unknown	3	-
30	SF_05-h10	SF_05-h10	FG345406	566.2	2439.25	2842.85	3439.55	k2.1	hypothetical protein	-	-	-	Not annotated	unknown	3	-
31	C_SF_05-b02	SF_05-b02	FG345337	74.2	180.9	428.5	1025.5	k2.2	unknown	-	-	-	Not annotated	unknown	3	-
32	C_SF_11-g11	SF_01-h11	FG344558	166.75	1130.9	742.05	1010.75	-	unknown	-	-	-	Not annotated	unknown	3	-
33	C_SF_02-a01	SF_02-a01	FG345262	575.45	2091.65	2418.2	2861.5	k2.1	unknown	-	-	-	Not annotated	unknown	3	-
