# Supplementary material for: Transcript profiles uncover temporal and stress-induced changes of metabolic pathways in germinating sugar beet seeds
Source: BMC Plant Biol. 2008 Dec 1;8:122. doi: 10.1186/1471-2229-8-122 (PMC2632670; doi:10.1186/1471-2229-8-122)
Supplement: Additional file 3 — Table A3: List of genes showing significantly different transcript levels during germination under stress conditions. [file 1471-2229-8-122-S3.xls]

## Sheet: Tabelle1
Table A3. List of genes showing significantly different transcript levels during germination under stress conditions.
No.	Contig	Singleton identity	GeneBank accession no.	Averaged normalized signal intensity							Cluster	Similarity to gene product	A. thaliana closest gene homolog (<1e-20)	E-value (homology to A.th gene product)	E-value (homology to gene product of other plant species)	Functional category	Functional subcategory	Group	Homology to protein spot (Supplemental table SD1 in Catusse et al., 2008)
				T0	T1	T50	T95	T1MS	T50MS	T95MS
Enhanced mRNA level during germination under stress conditions
1	C_SF_15-b09	SF_15-b09	FG344480	331.9	159.25	181.35	245.95	215.25	405.65	459.85	-	AP2-EREBP transcription factor	AT3G16770	2e-50	-	Transcription	Transcription	group I	-
2	024-015-E22	024-015-E22	BQ589141	32.6	38.8	23.9	14.45	44.35	28.25	29.4	-	myb4 transcription factor	AT1G08810	5e-73	-	Transcription	Transcription	group I	-
3	SF_17-208R	SF_17-208R	FG343856	242.5	100.65	89.15	145.5	150	190.6	168.15	k1.1	CCCH-type zinc finger protein	AT1G03790	3e-64	-	Transcription	Transcription	group I	-
4	SF_44-198R	SF_44-198R	FG344234	161.9	61.3	40.15	35.65	65.75	84.2	108.05	k1.1	RNA polymerase I specific transcription initiation factor	AT2G34750	9e-40	-	Transcription	Transcription	group I	-
5	SF_84-195F	SF_84-195F	FG343938	661.75	281.3	158.3	51.25	214.1	198.2	121.5	k1.2	oleosin-like protein	AT4G25140	6e-46	-	Seed specific protein	Storage protein	group I	-
6	SF_15-a03	SF_15-a03	FG345036	771.8	437.3	377.45	91.9	679.7	817.05	433.85	k1.2	LEA protein	AT1G32560	5e-23	-	Seed specific protein	Maturation protein	group I	-
7	C_SF_11-d05	SF_11-d05	FG345526	62.4	9.35	9.55	8.85	18.75	21	26.55	k1.1	seed maturation protein PM23	AT2G14910	2e-68	-	Seed specific protein	Maturation protein	group I	-
8	C_SF_4-198R	SF_4-198R	FG344207	620.1	174.4	250.75	363.7	320.95	737.1	755.65	-	dormancy-accosiated (Drm4)	AT1G56220	1e-32	-	Seed specific protein	Maturation protein	group I	-
9	SF_42-203R	SF_42-203R	FG343420	40.35	15.1	27.45	61.3	38.15	58.15	72.35	-	50S ribosomal protein L1	-	-	6.7e-20	Protein metabolism	Protein biosynthesis	group I	-
10	C_SF_05-e07	SF_05-e07	FG345368	8.4	8.35	17.75	28	24.75	32.65	40.3	-	30S ribosomal protein	AT5G24490	1e-87	-	Protein metabolism	Protein biosynthesis	group I	-
11	C_SF_16-d06	SF_16-d06	FG344784	591.85	171.4	189.05	285.35	288.55	444	451.35	k1.1	poly(A)-binding protein	AT1G49760	1e-134	-	Protein metabolism	Protein biosynthesis	group I	-
12	C_SF_6-202R	SF_6-202R	FG343703	645.1	214.95	177.15	154	221.7	284.5	369	-	DnaJ homolog	AT3G44110	0	-	Protein metabolism	Post-translational modification and folding	group I	-
13	C_SF_44-202R	024-001-L10	BQ582398	310	59.6	16.8	15.45	28.25	29.8	41.3	k1.1	heat shock protein 70	AT3G12580	1e-147	-	Protein metabolism	Post-translational modification and folding	group I	24, 25, 26, 27, 29, 31, 32, 39, 48, 67, 595, 692, 725, 738, 768
14	SF_16-e04	SF_16-e04	FG344794	10.5	13.25	18.9	31.7	23.95	39.35	43.5	k2.2	thioredoxin h	AT1G11530	2e-38	-	Protein metabolism	Post-translational modification and folding	group I	-
15	C_SF_09-d02	SF_06-b06	FG345425	9.6	51.4	189.1	506.4	151.2	520.75	581.35		cysteine proteinase (EC 3.4.22.-)	AT5G50260	4e-94	-	Protein metabolism	Protein degradation	group I	-
		SF_09-d02	FG344726	36.75	127.15	416.45	863.45	282.1	1000.45	955.3		cysteine proteinase (EC 3.4.22.-)	AT5G50260	4e-94	-	Protein metabolism	Protein degradation	group I	-
16	C_SF_85-205R	SF_85-205R	FG343246	194.1	23.25	25.1	35.9	40.55	61.45	94.5	k1.1	F24J8.5 protein (At1g21410/F24J8_17).	AT1G21410	1e-57	-	Protein metabolism	Protein degradation	group I	-
17	024-026-D02	024-026-D02	BQ593640	47.3	11.65	12.4	22.05	21	40.75	46.6	k1.1	malate dehydrogenase (EC 1.1.1.40) (Vitis vinifera)	-	-	1e-89	Lipid metabolism	Fatty acid biosynthesis	group I	-
18	SF_02-d06	SF_02-d06	FG345276	12.75	31.7	121.95	314.35	100.15	185.4	213.75	k2.2	beta-glucosidase	AT1G26560	1e-47	-	Carbohydrate metabolism	Other carbohydrate metabolism	group I	-
19	SF_12-b11	SF_12-b11	FG345587	28.6	275.25	1314.25	4237.55	857.15	3065.1	3818.05	k2.2	alpha-amylase (EC 3.2.1.1)	AT4G25000	6e-89	-	Carbohydrate metabolism	Starch degradation	group I	914, 916, 920
20	SF_12-a07	SF_12-a07	FG345593	104.65	95.6	331.45	489.55	287.65	822.65	856.4	-	beta-amylase (EC 3.2.1.2)	AT2G32290	4e-37	-	Carbohydrate metabolism	Starch degradation	group I	101, 746
21	C_SF_10-g07	SF_10-g07	FG344644	13.65	21.95	31.35	46	44.25	41.85	44.05	k2.2	endo-beta-1.4-D-glucanase	AT1G64390	2e-38	-	Secondary metabolism	Cell wall loosening	group I	-
22	SF_03-g04	SF_03-g04	FG345104	9.15	12.95	5.95	5.55	28.9	15	7.7	-	F18B13.15 protein	AT1G80070	1e-153	-	Metabolism of various compounds	Metabolism of various compounds	group I	-
23	C_SF_11-h10	SF_11-h10	FG345569	14.05	53.45	209.05	554.45	132.4	364.8	511.9	k2.2	phytase P93644 (Zea mays)	-	-	2.5e-40	Metabolism of various compounds	Metabolism of various compounds	group I	-
24	C_SF_34-197R	SF_34-197R	FG344104	54.2	31.65	24.5	29.2	50.05	70.2	75.9	-	copper amine oxidase	AT2G42490	1e-174	-	Metabolism of various compounds	Metabolism of various compounds	group I	-
25	C_SF_44-204R	SF_44-204R	FG343779	212.35	216.85	252.1	170.4	278.5	309.75	340.75	-	serine decarboxylase (EC 4.1.1.65) (Beta vulgaris)	-	-	6.9E-158	Metabolism of various compounds	Metabolism of various compounds	group I	-
26	C_SF_93-204R	SF_93-204R	FG343539	90.45	56.1	46.5	44.45	82.85	83.85	94.3	-	NifU-like protein	AT4G22220	4e-68	-	Metabolism of various compounds	Metabolism of various compounds	group I	-
27	024-005-E07	024-005-E07	BQ583729	10.2	13.35	19.45	24.95	30.1	34.85	33.55	-	2,3-bisphosphoglycerate-independent phosphoglycerate mutase (Phosphoglyceromutase) (BPG-independent PGAM) (PGAM-I)	AT3G08590	-	-	Energy	Glycolysis	group I	-
28	024-013-C20	024-013-C20	BQ586122	44.95	10.2	28.3	52	34.75	77.35	73.2	-	phosphoglucomutase, cytoplasmic (EC 5.4.2.2) (PGM)	AT1G23190	1e-124	-	Energy	Glycolysis	group I	-
29	C_SF_14-g07	024-013-M02	BQ586182	10.3	6.95	19.65	108.9	28.25	72.45	143.45	k2.2	plastidic aldolase NPALDP1	AT4G38970	1e-178	-	Energy	Pentose phosphate pathway	group I	-
		SF_14-g07	FG345732	17.4	9.3	30.75	178.85	23.7	61.45	106.8	k2.2	plastidic aldolase NPALDP1	AT4G38970	1e-178	-	Energy	Pentose phosphate pathway	group I	-
30	C_SF_10-c10	SF_10-c10	FG344434	201.15	167.2	222.35	328.4	310.8	478.75	479	-	ATP-synthase beta chain, mitochondrial precursor (EC 3.6.3.14).	AT5G08670	9e-91	-	Energy	Mitochondrial energy conversion	group I	495, 778
31	C_SF_69-204R	SF_69-204R	FG343794	67.1	16.7	19	16.85	24.15	30.85	43.05	-	NADH-ubiquinone oxidoreductase-related-like protein	AT5G67590	4e-47	-	Energy	Mitochondrial energy conversion	group I	-
32	024-013-G16	024-013-G16	BQ586133	5.7	1.55	8.05	70.65	6	41.15	88.3	k2.2	RuBisCO small subunit	AT5G38430	4e-73	-	Energy	Photosynthesis	group I	-
33	C_SF_07-a02	SF_07-a02	FG344825	69.55	46	151.75	1105.95	95.35	488.9	730.95	k2.2	RuBisCO small subunit 2	AT5G38410	8e-16	-	Energy	Photosynthesis	group I	-
		024-012-A14	BQ586661	63.1	30.7	120.5	818.7	66.7	401.8	734.5	k2.2	RuBisCO small subunit 2	AT5G38410	8e-16	-	Energy	Photosynthesis	group I	-
34	C_SF_12-g02	SF_12-g08	FG345616	24.45	33.45	28.05	35.75	48.9	56.25	52.15	-	pyrophosphatase (EC 3.6.1.1)	AT1G15690	1e-157	-	Transport	Transport	group I	-
35	C_SF_17-e07	SF_17-e07	FG344992	23.7	31.25	55.9	101.4	50.55	121.75	163.6	k2.2	acyl-CoA-binding protein	AT1G31812	3e-24	-	Transport	Transport	group I	-
36	C_SF_49-208R	SF_63-207R	FG343621	126.2	17.3	14.65	19.3	25.1	42.65	65.7	k1.1	cation transporter	AT5G26220	2e-45	-	Transport	Transport	group I	-
37	C_SF_09-h10	SF_09-h10	FG344866	144.5	46.95	50.75	85.9	69.1	113	147	k1.1	dicarboxylate/tricarboxylate carrier	AT5G19760	2e-95	-	Transport	Transport	group I	-
38	C_SF_60-195F	SF_60-195F	FG344049	61.3	17.6	28.65	31	34.5	57.2	66.05	-	beta-subunit of K+ channels	AT1G04690	1e-166	-	Transport	Transport	group I	-
39	SF_42-210R	SF_42-210R	FG344083	38.1	8.15	8.9	17.15	21.75	28.75	28.75	k1.1	putative ATPase	AT3G10350	5e-74	-	Transport	Transport	group I	-
40	C_SF_34-209R	SF_34-209R	FG343322	257.8	162.3	97.65	64.45	149.8	114	136.7	k1.2	iron inhibited ABC transporter 2	AT5G60790	1e-161	-	Transport	Transport	group I	-
41	C_SF_36-201R	SF_36-201R	FG343186	37.05	55.6	50.85	29.6	70.2	65.6	69.4	-	serine/threonine protein kinase / Putative casein kinase II catalytic (Alpha) subunit.	AT2G23070	0	-	Signal transduction	protein amino acid phosphorylation	group I	-
42	C_SF_10-g11	SF_10-g11	FG344648	47.3	14.5	13.4	26.35	20.35	31.95	38.7	k1.1	SNF1-related protein kinase regulatory gamma subunit 1	AT3G48530	9e-78	-	Signal transduction	Signal transduction	group I	-
43	C_SF_85-203R	SF_85-203R	FG343532	54.1	39.2	27.8	12.5	36.35	29.5	30	k1.2	GTP-binding protein DRG	AT1G24580	2e-24	-	Signal transduction	Signal transduction	group I	-
44	C_SF_59-204R	SF_59-204R	FG343788	16.45	47.85	43.85	29.85	46.1	68.6	61.2	-	osmotin-like protein precursor	AT2G28790	4e-68	-	Response to stress	other stress responces	group I	-
45	024-001-F16	024-001-F16	BQ582378	0.4	26.5	19.15	118.65	30.5	104	273.55	-	basic endochitinase (2)	AT3G12500	3e-76	-	Response to stress	other stress responces	group I	-
46	C_SF_14-f06	SF_11-d04	FG345525	12.15	83.65	237.05	672.9	131.95	517.85	714.15	k2.2	non-specific lipid transfer protein StnsLTP	AT2G38540	5e-25	-	Response to stress	other stress responces	group I	-
47	C_SF_90-203R	SF_90-203R	FG343752	38.85	48.65	20.8	47.65	40.95	70.1	141.4	-	glutathione S-transferase (EC 2.5.1.18)	AT2G47730	6e-72	-	Response to stress	defense response, toxin catabolic process	group I	-
48	024-008-O05	024-008-O05	BQ585608	44.2	53.85	18.35	57.35	40.2	76	195.9	-	glutathione S-transferase (EC 2.5.1.18)	AT5G02790	8e-76	-	Response to stress	defense response, toxin catabolic process	group I	-
49	C_SF_12-c09	SF_12-c09	FG345604	197.7	88.45	167	201.9	240.8	484.15	383.35	-	choline monooxygenase, chloroplast precursor (EC 1.14.15.7)	AT4G29890	1e-123	-	Response to stress	glycine betaine byosynthesis	group I	640, 680
		SF_16-b01	FG345150	184.85	123.15	216.65	203.8	291.6	566.6	433.55	-	choline monooxygenase, chloroplast precursor (EC 1.14.15.7)	AT4G29890	1e-123	-	Response to stress	glycine betaine byosynthesis	group I	-
		SF_42-209R	FG343329	189.05	77.4	180.35	184.25	235	491.8	424.25	-	choline monooxygenase, chloroplast precursor (EC 1.14.15.7)	AT4G29890	1e-123	-	Response to stress	glycine betaine byosynthesis	group I	-
50	024-004-I18	024-004-I18	BQ584012	3.7	2.8	2.05	15	3.7	14.2	28.1	-	formate dehydrogenase	AT5G14780	1e-125	-	Response to stress	other stress responces	group I	-
51	024-014-J03	024-014-J03	BQ588912	106.75	44.6	57.75	76.85	77.3	121.45	144.45	-	catalase isozyme 1 (Lycopersicon esculentum)	-	-	2e-57	Response to stress	Oxygen-detoxifying enzymes	group I	-
52	C_SF_18-c12	SF_1-197R	FG344053	749.1	170.65	117.05	28.4	287.95	302.3	207.6	k1.2	1-cys peroxiredoxin	AT1G48130	7e-94	-	Response to stress	Oxygen-detoxifying enzymes	group I	172, 173
		SF_45-198R	FG344235	679.8	122.3	85.15	15.9	238.7	171.7	99.95	k1.2	1-cys peroxiredoxin	AT1G48130	7e-94	-	Response to stress	Oxygen-detoxifying enzymes	group I	-
		SF_18-c12	FG345659	625.35	140.2	105	41.45	269.55	218.2	142.45	k1.2	1-cys peroxiredoxin	AT1G48130	7e-94	-	Response to stress	Oxygen-detoxifying enzymes	group I	-
53	C_SF_05-a06	SF_04-f02	FG344598	-0.15	44.15	10.45	11.2	13.5	17.2	34.95	-	oxalate oxidase-like germin 171	AT5G20630	5e-55	-	Response to stress	other stress responces	group I	585, 866
54	C_SF_41-204R	SF_41-204R	FG343777	21.5	164.45	70.25	57.95	88.15	99.15	149.4	-	pathogenesis-related protein STH-2 (Solanum tuberosum)	-	-	2.7e-24	Response to stress	other stress responces	group I	-
55	024-013-O07	024-013-O07	BQ586258	5.65	72.45	12.4	25.15	19.85	26.95	62.55	-	glutathione S-transferase (EC 2.5.1.18)	AT1G10360	6e-67	-	Response to stress	defense response, toxin catabolic process	group I	-
56	C_SF_05-c04	024-008-J08	BQ588339	8.55	155.45	56.25	51.85	82.6	91.1	153.9	-	glutathione S-transferase (EC 2.5.1.18)	AT2G47730	6e-72	-	Response to stress	defense response, toxin catabolic process	group I	113, 181
		SF_05-c04	FG345347	2.55	84.75	33.75	34.75	48.45	47.2	76	-	glutathione S-transferase (EC 2.5.1.18)	AT2G47730	6e-72	-	Response to stress	defense response, toxin catabolic process	group I	-
57	C_SF_26-196R	024-026-N18	BQ593482	224.6	10.9	19.45	54.25	34.15	101.05	97.5	k1.1	auxin-repressed protein	AT1G28330	8e-34	-	Unclassified	Phytohormone regulation	group I	-
		024-003-C22	BQ584349	325.3	22.45	41.85	73.6	55.2	154.4	125.65	-	auxin-repressed protein	AT1G28330	8e-34	-	Unclassified	Phytohormone regulation	group I	-
		SF_26-196R	FG344153	888.55	71.1	83.5	146.15	126.25	273.45	271.3	k1.1	auxin-repressed protein	AT1G28330	8e-34	-	Unclassified	Phytohormone regulation	group I	-
58	024-002-I05	024-002-I05	BQ584720	202.8	109.2	35.85	42.45	84.4	73.6	111.35	-	auxin-induced protein (aldo/keto reductase family)	AT1G60710	3e-96	-	Unclassified	Phytohormone regulation	group I	-
59	C_SF_57-200R	SF_57-200R	FG343158	85.55	20.1	14.55	18.7	27.55	38.45	40.85	k1.1	histidine-rich Ca2+-binding protein	AT2G01100	1e-24	-	Unclassified	biological process unknown	group I	-
60	SF_48-195F	SF_48-195F	FG344041	67.65	18.3	17.95	13.5	33.55	36	42.15	-	hypothetical protein OJ1345_B12.11	AT3G20550	3e-49	-	Unidentified function	biological process unknown	group I	-
61	C_SF_37-207R	SF_38-198R	FG344229	186.1	34.5	30.3	27.85	54	53.6	68.3	k1.1	hypothetical protein At1g09810	AT1G09810	6e-83	-	Unidentified function	biological process unknown	group I	-
62	C_SF_17-a01	SF_17-a12	FG344956	34.7	18.8	21.7	16.9	24.2	33.9	35.75	-	outer membrane OMP85 family protein	AT5G05520	1e-53	-	Unidentified function	biological process unknown	group I	-
63	C_SF_60-200R	SF_60-200R	FG343160	46.5	19.55	16.4	16.25	25.75	32.05	38.3	k1.1	expressed protein At5g19860	AT5G19860	1e-47	-	Unidentified function	biological process unknown	group I	-
64	C_SF_11-e09	SF_11-e09	FG345541	80.8	24.05	14.7	24.95	37.1	45.45	51.05	k1.1	expressed protein At5g48385	AT5G48385	2e-90	-	Unidentified function	biological process unknown	group I	-
65	C_SF_65-201R	SF_65-201R	FG343206	83.1	26	26.5	25.85	32.05	53.1	58.85	k1.1	expressed protein T8M16.10	AT3G56680	6e-82	-	Unidentified function	biological process unknown	group I	-
66	C_SF_53-201R	SF_53-201R	FG343200	35.6	19.9	22.2	21.6	33.65	60.15	70.2	-	hypothetical protein At5g24610	AT3G49550	8e-56	-	Unidentified function	biological process unknown	group I	-
67	C_SF_12-a11	SF_12-a11	FG345597	74.8	25.05	33.25	63.3	50.85	80.3	124.65	-	hypothetical protein AT5g64130	AT5G64130	8e-41	-	Unidentified function	biological process unknown	group I	-
68	C_SF_56-209R	SF_01-f01	FG344311	159.15	48.1	40.45	14.45	58.9	44.9	33.1	k1.1	hypothetical protein AT4g31830	AT4G31830	2e-29	-	Unidentified function	biological process unknown	group I	-
69	C_SF_05-e11	SF_05-e11	FG345371	50.45	10.7	7.3	2	29.45	18.75	10.8	k1.1	hypothetical protein P0501G08.34	AT4G12680	2e-80	-	Unidentified function	biological process unknown	group I	-
70	SF_93-208R	SF_93-208R	FG343298	65.35	50	37.75	22.3	61.75	46.9	60.05	k1.2	hypothetical protein At1g42440	AT1G42440	1e-21	-	Unidentified function	biological process unknown	group I	-
71	C_SF_26-197R	SF_10-g02	FG344641	537.55	304.35	212.45	56.5	347.6	428.95	270.3	k1.2	hypothetical protein At1g04560	AT1G04560	8e-69	-	Unidentified function	biological process unknown	group I	-
72	C_SF_7-200R	SF_10-b05	FG345122	237.55	179.5	349.95	492.65	410.25	799.05	674.55	-	hypothetical protein At4g27450	AT4G27450	1e-114	-	Unidentified function	biological process unknown	group I	654
		SF_7-200R	FG343118	262.1	147.55	248.85	336.05	340.1	654.3	525.1	-	hypothetical protein At4g27450	AT4G27450	1e-114	-	Unidentified function	biological process unknown	group I	-
73	C_SF_17-h01	SF_17-h01	FG344544	12.8	31.15	28.85	25.4	34.45	41.3	54.8	k2.1	hydrolase	AT3G48410	2e-77	-	Unidentified function	biological process unknown	group I	-
74	SF_05-c09	SF_05-c09	FG345351	14.25	28.6	29.8	24.7	56.9	52.5	71.7	k2.1	unknown	-	-	-	Not annotated	unknown	group I	-
75	C_SF_66-208R	SF_66-208R	FG344020	7.95	10.95	21.35	26.95	27.5	32.25	42.35	-	unknown	-	-	-	Not annotated	unknown	group I	-
76	SF_17-b04	SF_17-b04	FG344960	14.4	10.65	15.05	15.2	22.15	31.5	33.6	-	unknown	-	-	-	Not annotated	unknown	group I	-
77	SF_11-c10	SF_11-c10	FG345520	25.6	22.5	37.3	103.85	44	108.45	148.15	k2.2	unknown	-	-	-	Not annotated	unknown	group I	-
78	SF_93-202R	SF_93-202R	FG343733	18.1	8.6	7.65	9.1	18.65	19.55	25.45	-	unknown	-	-	-	Not annotated	unknown	group I	-
79	C_SF_14-g08	SF_14-g08	FG345733	10.95	29.1	163.5	527.05	74.6	294.25	444.7	k2.2	unknown	-	-	-	Not annotated	unknown	group I	-
80	SF_08-b12	SF_08-b12	FG344384	22.05	29.05	78.9	104.55	79.45	160.8	170.6	-	unknown	-	-	-	Not annotated	unknown	group I	-
81	SF_33-205R	SF_33-205R	FG343695	1057.7	47.6	20.7	9.7	48.35	66.65	41.55	k1.1	unknown	-	-	-	Not annotated	unknown	group I	-
82	C_SF_30-198R	SF_30-198R	FG344163	343.75	67.75	22.45	35.15	213.7	163.75	193.7	k1.1	unknown	-	-	-	Not annotated	unknown	group I	-
83	SF_22-209R	SF_33-209R	FG343321	78.4	46.95	39.15	32.65	57.5	58.5	77.95	k1.1	unknown	-	-	-	Not annotated	unknown	group I	-
84	SF_9-196R	SF_9-196R	FG344144	239.7	52	61.6	38.7	71.05	94	85.9	-	unknown	-	-	-	Not annotated	unknown	group I	-
85	C_SF_7-198R	SF_7-198R	FG344208	123.1	18.15	10.85	10.2	23.25	26.55	30.9	k1.1	unknown	-	-	-	Not annotated	unknown	group I	-
86	C_SF_15-e02	SF_15-e02	FG344506	45.1	16.55	18.45	15.5	25.55	27.5	35.05	-	unknown	-	-	-	Not annotated	unknown	group I	-
87	C_SF_10-196R	SF_10-196R	FG344145	2828.75	729.55	436.7	548.8	703.15	890.85	844.1	k1.1	unknown	-	-	-	Not annotated	unknown	group I	-
88	C_SF_09-b02	SF_95-203R	FG343754	67.5	21.65	20.05	12.05	39.35	29.8	38.15	k1.1	unknown	-	-	-	Not annotated	unknown	group I	-
Reduced mRNA level during germination under stress conditions
1	C_SF_01-g01	SF_34-204R	FG343773	142.6	474.7	273.75	88.3	349.25	132.2	117.75	k1.2	histone deacetylase HD2-P39	AT5G22650	4e-56	-	Transcription	Transcription	group II	-
		SF_01-g01	FG344323	121.7	569.8	283.9	111.45	372.45	126.7	112.45	-	histone deacetylase HD2-P39	AT5G22650	4e-56	-	Transcription	Transcription	group II	-
2	C_SF_02-b09	024-021-E06	BQ592168	495.2	2008.35	1430.15	852.75	1207.4	675.1	515.4	-	glycine-rich RNA-binding protein PsGRBP	AT4G13850	4e-55	-	RNA metabolism	RNA metabolism	group II	-
3	C_SF_01-g03	SF_01-g03	FG344325	927.95	4621.15	4582.05	5315	3871.15	2099	2284.3	k2.1	glycine-rich RNA binding protein	AT2G21660	5e-63	-	RNA metabolism	RNA metabolism	group II	-
4	C_SF_05-b12	SF_03-g09	FG345109	13.65	43.9	39.45	27.05	41.25	18.95	13.45	-	40S ribosomal protein S17	AT5G04800	1e-58	-	Protein metabolism	Protein biosynthesis	group II	-
5	C_SF_07-g03	SF_06-f02	FG345460	220.7	422	523.4	369.8	362.1	261.05	250.6	k2.1	40S ribosomal protein S23	AT5G02960	0	-	Protein metabolism	Protein biosynthesis	group II	-
		SF_07-g03	FG345064	186.85	364.2	471.2	316.95	312.9	214.25	203	k2.1	40S ribosomal protein S23	AT5G02960	0	-	Protein metabolism	Protein biosynthesis	group II	-
		SF_06-d10	FG345447	48.65	71.35	117.9	88.4	88.9	55.2	54.95	-	40S ribosomal protein S23	AT5G02960	0	-	Protein metabolism	Protein biosynthesis	group II	-
6	C_SF_02-h10	SF_02-h09	FG345322	98.05	113.25	127.6	187.6	120.6	99.8	62.95	-	40S ribosomal protein S29	AT4G33865	2e-27	-	Protein metabolism	Protein biosynthesis	group II	-
		SF_02-h10	FG345323	134.7	156.25	164.15	246.85	149	130.15	63.95	-	40S ribosomal protein S29	AT4G33865	2e-27	-	Protein metabolism	Protein biosynthesis	group II	-
7	C_SF_01-d07	SF_01-d07	FG344293	16.15	31.1	52	141.55	40.45	60.1	58.55	k2.2	50S ribosomal protein L12	AT3G27850	4e-55	-	Protein metabolism	Protein biosynthesis	group II	-
8	C_SF_01-h09	SF_01-h09	FG344556	258.8	423.2	377.9	371.65	348.05	210.25	118.75	-	eukaryotic translation initiation factor 3	AT3G56150	1e-132	-	Protein metabolism	Protein biosynthesis	group II	-
9	C_SF_17-f03	SF_04-f11	FG344606	204.5	244.3	271.3	329.05	225.1	228.75	147.75	-	eukaryotic translation initiation factor 5A (eIF-5A)	AT1G13950	7e-75	-	Protein metabolism	Protein biosynthesis	group II	432, 603
10	C_SF_06-d02	SF_06-h06	FG345485	210.95	376.7	578	614.2	318.1	356.7	288.45	-	peptidyl-prolyl cis-trans isomerase (EC 5.2.1.8)	AT4G34870	2e-81	-	Protein metabolism	Post-translational modification and folding	group II	763
		SF_03-c08	FG344804	89.4	160.6	258.5	400.1	175.8	188.4	131.85	-	peptidyl-prolyl cis-trans isomerase (EC 5.2.1.8)	AT4G34870	2e-81	-	Protein metabolism	Post-translational modification and folding	group II	-
		024-001-O17	BQ585717	298.35	442.65	645.9	740.2	399.15	494.05	362.55	-	peptidyl-prolyl cis-trans isomerase (EC 5.2.1.8)	AT4G34870	2e-81	-	Protein metabolism	Post-translational modification and folding	group II	-
11	C_SF_02-e10	SF_02-e10	FG345291	41.1	52.2	65.3	104.25	84.6	51.05	42.9	k2.2	heat shock protein	AT2G04030	1e-156	-	Protein metabolism	Post-translational modification and folding	group II	-
12	C_SF_10-g03	SF_10-g03	FG344642	573.8	2420.4	871.9	1225	745.25	640.75	896.35	-	cytosolic heat shock 70 protein	AT5G42020	0	-	Protein metabolism	Post-translational modification and folding	group II	24, 595, 692, 725, 738, 768
		024-008-E21	BQ585480	183.15	637.65	228.65	346.85	255.7	263.75	355.95	-	cytosolic heat shock 70 protein	AT5G42020	0	-	Protein metabolism	Post-translational modification and folding	group II	-
13	024-012-P23	024-012-P23	BQ586759	1499.65	1338.55	734.7	766.2	651.7	794.35	995	-	heat shock protein 70-3	AT5G02500	9e-80	-	Protein metabolism	Post-translational modification and folding	group II	-
14	C_SF_09-b01	SF_09-b01	FG344701	18.15	90.3	34.6	25.75	32.6	17.95	18.75	-	expressed protein (DNAJ protein-like)	AT2G35795	2e-50	-	Protein metabolism	Post-translational modification and folding	group II	-
15	C_SF_05-c12	SF_05-c12	FG345354	84.35	100.35	152.3	420.65	123	161.8	189.05	k2.2	thioredoxin	AT5G42980	5e-36	-	Protein metabolism	Post-translational modification and folding	group II	256
16	C_SF_15-h01	SF_15-h01	FG345056	18.8	39.1	15.95	19.95	11.05	9.45	13.85	-	hypothetical protein At2g37970	AT2G37970	5e-77	-	Protein metabolism	Post-translational modification and folding	group II	-
17	C_SF_13-e04	SF_06-h02	FG345481	12.85	136.5	95.3	88.9	58	57.3	43.35	-	subtilisin-like protease	AT5G45650	1e-100	-	Protein metabolism	Protein degradation	group II	-
		SF_13-e04	FG345824	12.15	138.6	98	88.35	62.4	62.1	46.95	-	subtilisin-like protease	AT5G45650	1e-100	-	Protein metabolism	Protein degradation	group II	-
18	C_SF_09-c04	SF_09-c04	FG344716	28.5	104.75	258.85	295.15	143.8	151.9	143.35	k2.1	acetyl Co-A acetyltransferase (thiolase)	AT5G48230	1e-58	-	Lipid metabolism	Lipid degradation	group II	209
19	SF_18-f02	SF_18-f02	FG345194	6.7	20.1	26.3	37.85	12.45	13.45	17	k2.1	enoyl-CoA hydratase	AT4G14430	3e-58	-	Lipid metabolism	Lipid degradation	group II	-
20	SF_07-g11	SF_07-g11	FG345072	52.5	131.6	116.65	134.5	133.45	75	64.1	-	cell wall protein Exp4 precursor	AT3G29030	6e-28	-	Secondary metabolism	Cell wall byosynthesis	group II	-
21	C_SF_11-b04	SF_11-b04	FG345504	0.15	22.45	91.5	317.75	28.1	110.15	156.5	k2.2	caffeic acid 3-O-methyltransferase	AT5G54160	8e-62	-	Secondary metabolism	Cell wall byosynthesis	group II	-
22	C_SF_67-201R	SF_01-b02	FG344264	24.1	155.85	238.1	308.2	205.25	197.2	148.8	k2.1	beta-amyrin synthase	AT1G78955	1e-127	-	Metabolism of various compounds	Metabolism of various compounds	group II	-
23	C_SF_08-g01	SF_08-g01	FG344406	3.8	45.85	54.55	73.2	29.7	32.85	33.75	k2.1	GDP-L-fucose synthetase	AT1G17890	1e-156	-	Metabolism of various compounds	Metabolism of various compounds	group II	-
24	C_SF_01-a01	SF_01-a01	FG344251	48.45	169.95	238.55	201.2	138.4	123.9	94.55	k2.1	phosphoserine aminotransferase (EC 2.6.1.52)	AT2G17630	1e-170	-	Metabolism of various compounds	Amino acid metabolism	group II	212, 213, 713, 770
25	C_SF_06-g09	SF_06-g09	FG345477	4.2	10.25	30.95	79.95	14.25	21	30.1	k2.2	uroporphyrinogen decarboxylase (EC 4.1.1.37)	AT2G40490	3e-92	-	Metabolism of various compounds	porphyrin biosynthesis	group II	-
26	C_SF_04-g03	SF_04-g03	FG344610	10.3	113	129.4	207.8	58.45	66.75	52.65	k2.1	Regulator of ribonuclease-like protein 1	AT5G56260	5e-62	-	Metabolism of various compounds	Metabolism of various compounds	group II	896
27	C_SF_02-h03	SF_02-h03	FG345317	0.9	11.45	21.75	36.2	10.35	12.1	11.5	k2.2	cytochrome P450	AT2G45570	1e-35	-	Metabolism of various compounds	Metabolism of various compounds	group II	-
28	C_SF_15-d08	SF_06-g04	FG345472	23.3	154.05	154.4	127.35	119.85	71.55	78.35	k2.1	cytochrome c	AT1G22840	5e-51	-	Energy	Mitochondrial energy conversion	group II	-
29	C_SF_04-g11	SF_04-g11	FG344810	43.55	77.9	125.8	176.2	104.15	119.6	77.2	k2.1	ATP synthase delta chain. mitochondrial precursor (EC 3.6.3.14)	AT5G13450	6e-72	-	Energy	Mitochondrial energy conversion	group II	-
30	C_SF_01-e03	SF_94-199R	FG343112	48.95	357.7	240.45	202.7	134.15	162.2	149.2	-	plantacyanin	AT2G02850	2e-29	-	Energy	Photosynthesis	group II	-
		SF_01-e03	FG344301	23.95	263.15	171.55	190.45	110.55	97.95	105.75	-	plantacyanin	AT2G02850	2e-29	-	Energy	Photosynthesis	group II	-
31	C_SF_09-a06	024-023-D10	BQ595135	9.65	75.65	132.95	215.6	50.75	71.45	79.65	k2.1	isopentenyl pyrophosphate (EC 5.3.3.2)	AT3G02780	1e-116	-	Energy	Photosynthesis	group II	-
32	C_SF_11-e07	SF_11-e07	FG345539	210	828.1	1029.1	1973.85	843.6	780.15	933.05	k2.1	isocitrate lyase (EC 4.1.3.1)	AT3G21720	0	-	Energy	Glyoxylate cycle	group II	225, 226, 236a, 683
33	SF_05-g02	SF_05-g02	FG345383	29.15	130.65	142.35	202.5	72.2	82.6	85.3	k2.1	water channel protein MipH	AT3G53420	9e-55	-	Transport	Transport	group II	-
34	C_SF_03-a05	SF_03-a05	FG344564	0.6	58.65	56	103.15	28.45	72.1	82.65	-	P-rich protein EIG-I30	AT4G12500	4e-33	-	Transport	Transport	group II	-
35	C_SF_13-b05	SF_13-b05	FG345765	15.3	87.65	30.85	97.1	47.75	31.45	44.7	-	ferritin 3, chloroplast precursor (EC 1.16.3.1) (SFerH-3)	AT2G40300	1e-87	-	Transport	Transport	group II	-
		024-002-G10	BQ585094	32.2	174.3	63.1	185.1	91.55	57.65	88.45	-	ferritin 3, chloroplast precursor (EC 1.16.3.1) (SFerH-3)	AT2G40300	1e-87	-	Transport	Transport	group II	-
		024-017-D13	BQ591602	31.15	192.7	76.1	186.7	92.5	74.1	96.55	-	ferritin 3, chloroplast precursor (EC 1.16.3.1) (SFerH-3)	AT2G40300	1e-87	-	Transport	Transport	group II	-
36	C_SF_04-h08	SF_04-h08	FG344819	30.95	56.3	58.3	72.55	58.1	48.85	28.4	-	universal stress protein (USP) family protein / CHP-rich zinc finger protein-like	AT1G11360	3e-58	-	Response to stress	other stress responces	group II	-
37	C_SF_01-b11	SF_01-b11	FG344273	146.2	742	455.95	717.65	402.3	224.1	257.25	-	salt tolerance protein 6 (Beta vulgaris )	-	-	2.6E-122	Response to stress	other stress responces	group II	-
38	SF_03-d07	SF_03-d07	FG344894	37.55	136.75	164.45	176.2	169.05	96.15	81.7	k2.1	salt tolerance protein 1	AT4G16830	6e-64	-	Response to stress	Response to stress/others	group II	-
39	SF_11-f05	SF_11-f05	FG345549	10.2	80.35	68.1	84.05	44.8	32.35	38.2	-	thioredoxin reductase 2 (EC 1.8.1.9) (NADPH-dependent thioredoxin reductase 2) (NTR 2)	AT2G17420	4e-50	-	Response to stress	Oxygen-detoxifying enzymes	group II	-
40	C_SF_35-199R	SF_03-d09	FG344896	36.55	55.8	116.95	305.45	78.85	119.2	138.1	k2.2	cytosolic ascorbate peroxidase	AT1G07890	1e-125	-	Response to stress	Oxygen-detoxifying enzymes	group II	764
41	SF_16-e02	SF_16-e02	FG344792	64.25	42.05	51.3	58.6	28.1	33.8	28.25	-	thioredoxin peroxidase 1	AT3G52960	2e-69	-	Response to stress	Oxygen-detoxifying enzymes	group II	-
42	C_SF_07-d08	SF_07-d11	FG344660	53.8	29.5	37.8	65.65	29.5	32.9	32.75	k2.2	thioredoxin peroxidase 1	AT3G52960	2e-69	-	Response to stress	Oxygen-detoxifying enzymes	group II	-
43	C_SF_04-f10	SF_04-f10	FG344605	19.55	59.95	75.75	122.65	76.45	64.8	53.1	k2.1	histone H2A	AT1G51060	6e-64	-	Cell cycle and DNA processing	Cell cycle and DNA processing	group II	-
44	C_SF_12-d05	SF_12-d05	FG345611	4.9	77.65	159.15	175.9	87.8	83.45	78.65	k2.1	histone H4	AT5G59690	3e-48	-	Cell cycle and DNA processing	Cell cycle and DNA processing	group II	-
45	SF_06-g12	SF_06-g12	FG345479	9.2	64.6	133.9	192.7	98.8	93.9	87.75	k2.1	histone H4	AT5G59690	2e-54	-	Cell cycle and DNA processing	Cell cycle and DNA processing	group II	-
46	SF_13-f02	SF_13-f02	FG345834	21.1	382	805.4	858.9	459.55	436.75	426.55	k2.1	histone H4	AT5G59690	3e-54	-	Cell cycle and DNA processing	Cell cycle and DNA processing	group II	-
47	C_SF_07-b07	SF_16-a12	FG345149	119.25	760.2	960.3	1872.75	701.5	698.45	872.1	k2.1	tubulin alpha chain	AT1G50010	0	-	Cell cycle and DNA processing	Cell cycle and DNA processing	group II	617, 752, 766
		SF_10-h12	FG345033	112.1	852.55	995.8	1838.7	641.75	638.5	787.75	k2.1	tubulin alpha chain	AT1G50010	0	-	Cell cycle and DNA processing	Cell cycle and DNA processing	group II	-
48	SF_14-b10	SF_14-b10	FG345796	3	21.9	34.2	103.95	17.45	28.35	48.15	k2.2	flavanone 3-hydroxylase	AT3G21420	3e-35	-	Unclassified	Phytohormone regulation	group II	-
49	C_SF_24-207R	SF_01-f02	FG344312	521.2	800.6	846.65	1043.1	707.5	527.75	475.35	k2.1	chloroplast nucleoid DNA-binding protein-like protein	AT1G76010	8e-90	-	Unidentified function	biological process unknown	group II	-
50	C_SF_09-b08	SF_09-b08	FG344708	2.05	4.4	11.8	31.05	9.85	13.7	13.05	k2.2	expressed protein	AT5G58250	1e-61	-	Unidentified function	biological process unknown	group II	-
51	C_SF_04-g07	SF_04-g07	FG344614	16.35	21.25	22.5	44.55	26.5	32.15	19.15	k2.2	membrane-anchored cell wall protein	AT4G16120	2e-97	-	Unidentified function	biological process unknown	group II	-
52	C_SF_04-g06	SF_04-g06	FG344613	16.15	25.15	26.3	34.35	17.65	21.55	13	k2.1	expressed protein	AT2G32180	5e-50	-	Unidentified function	biological process unknown	group II	-
53	SF_01-a02	SF_01-a02	FG344252	36.4	103.85	101.85	112.7	76.8	62.75	46.6	-	hypothetical protein	AT4G32610	2e-42	-	Unidentified function	biological process unknown	group II	-
54	C_SF_14-e02	SF_14-e02	FG345704	26.7	37.85	109.15	471.25	33.55	64.65	187.9	k2.2	alanine and glutamic acid rich protein Q949L6 (Beta vulgaris)	-	-	1.3e-50	Unidentified function	biological process unknown	group II	-
55	C_SF_76-198R	SF_35-196R	FG344161	978.95	377.25	168.4	85.4	183.6	171.05	136.85	k1.2	phosphatidylethanolamine-binding family protein	AT5G01300	2e-57	-	Unidentified function	biological process unknown	group II	183, 862
56	C_SF_09-b12	SF_09-b12	FG344712	42.5	33.35	23.8	41.9	25.05	20.9	18.45	-	hypothetical protein T13J8.100	AT4G27990	9e-57	-	Unidentified function	biological process unknown	group II	-
57	SF_79-199R	SF_79-199R	FG343101	91.55	41.9	7.45	3.3	18.65	9.7	5.65	k1.2	Fgenesh protein 84 Q20CC8 (Beta vulgaris)	-	-	2e-24	Unidentified function	biological process unknown	group II	-
58	SF_05-f09	SF_05-f09	FG345378	1	15.5	8	53.3	5.45	13.4	29.4	-	unknown	-	-	-	Not annotated	unknown	group II	-
59	C_SF_02-h05	SF_02-h05	FG345319	0.35	5.05	8.05	33.3	4.9	7.85	12.85	k2.2	unknown	-	-	-	Not annotated	unknown	group II	-
60	SF_07-c01	SF_07-c01	FG344848	88.9	158.25	118.55	113.35	91.35	56.1	62.3	-	unknown	-	-	-	Not annotated	unknown	group II	-
61	SF_82-202R	SF_82-202R	FG343677	79.9	197.6	127.25	50.05	98.6	63.7	30.75	k1.2	unknown	-	-	-	Not annotated	unknown	group II	-
62	C_SF_11-g11	SF_11-g11	FG345562	115.5	776.35	557.85	657.75	275.6	148.55	148.65	-	unknown	-	-	-	Not annotated	unknown	group II	-
		SF_01-h11	FG344558	166.75	1130.9	742.05	1010.75	446.75	235.35	197.85	-	unknown	-	-	-	Not annotated	unknown	group II	-
63	C_SF_06-d09	SF_02-h08	no	20.2	25.75	28.45	36.45	27.85	20.95	10.65	-	unknown	-	-	-	Not annotated	unknown	group II	-
64	SF_04-h05	SF_04-h05	FG344816	19	43.45	68.15	90.4	35.65	35.2	26.9	k2.1	unknown	-	-	-	Not annotated	unknown	group II	-
65	C_SF_01-h08	SF_01-h08	FG344342	118.35	266.25	227.35	211.8	228.9	120.8	67.75	-	unknown	-	-	-	Not annotated	unknown	group II	-
66	C_SF_02-a01	SF_02-a01	FG345262	575.45	2091.65	2418.2	2861.5	1691.2	1147.8	1054.45	k2.1	unknown	-	-	-	Not annotated	unknown	group II	-
67	SF_05-h10	SF_05-h10	FG345406	566.2	2439.25	2842.85	3439.55	2131.95	1254.05	1336.2	k2.1	unknown	-	-	-	Not annotated	unknown	group II	-
68	SF_13-d06	SF_13-d06	FG345814	1.15	0.65	4.9	205.65	0.9	5.9	46.05	k2.2	unknown	-	-	-	Not annotated	unknown	group II	-
69	SF_17-e12	SF_17-e12	FG344996	286.85	193.45	174.8	74.65	124	87.05	50.65	k1.2	unknown	-	-	-	Not annotated	unknown	group II	-
